# Supplementary material for: Theoretical Investigation of the Steric Effects on Alkyne Semihydrogenation Catalyzed by Frustrated Lewis Pairs
Source: J Phys Chem C Nanomater Interfaces. 2024 Nov 7;128(46):19510–8. doi: 10.1021/acs.jpcc.4c05333 (PMC11587091; doi:10.1021/acs.jpcc.4c05333)
Supplement: Supplementary file 1 — jp4c05333_si_001.xlsx [file jp4c05333_si_001.xlsx]

## Sheet: Sheet1
Gas Phase
	E	H	G
H2	-1.16846	-1.15495	-1.16974
C6F5H	-728.459	-728.388	-728.431
C6F3H3	-529.984	-529.899	-529.938		E	H	G
C6H6	-232.225	-232.118	-232.151	MeCCMe	-155.958	-155.868	-155.9	MeCHCHMe	-157.193	-157.078	-157.112	MeCH2CH2Me	-158.418	-158.278	-158.313
CF3H	-338.276	-338.246	-338.275	EtCCEt	-234.571	-234.419	-234.461	EtCHCHEt	-235.801	-235.626	-235.666	EtCH2CH2Et	-237.029	-236.829	-236.87
C2H2	-77.325	-77.2939	-77.3165	iPrCCiPr	-313.187	-312.976	-313.024	iPrCHCHiPr	-314.408	-314.172	-314.219	iPrCH2CH2iPr	-315.65	-315.392	-315.438
C2H4	-78.572	-78.5166	-78.5421	tBuCCtBu	-391.806	-391.537	-391.59	tBuCHCHtBu	-393.028	-392.735	-392.785	tBuCH2CH2tBu	-394.268	-393.951	-394.004
C2H6	-79.8044	-79.7249	-79.7524	PhCCPh	-539.422	-539.217	-539.269	PhCHCHPh	-540.658	-540.429	-540.479	PhCH2CH2Ph	-541.881	-541.629	-541.68
HCl	-460.098	-460.088	-460.109															FLP_H_C6F5									FLP_C2H3									5
		1				TS1-2				2				TS2-3				3				TS3-4				4					TS4-5				FLP8_H_C2H3					TS5-3					TS3-6				6
	E	H	G		E	H	G	fi	E	H	G		E	H	G	fi	E	H	G		E	H	G	fi		E	H	G		E	H	G	fi		E	H	G		E	H	G	fi		E	H	G	fi	E	H
a	-1693.79	-1693.51	-1693.59		-1694.92	-1694.63	-1694.72	-165.54	-1694.96	-1694.66	-1694.74		-1694.92	-1694.63	-1694.71	-1036.6	-966.501	-966.277	-966.336		-1043.8	-1043.55	-1043.61	-307.739		-1043.89	-1043.63	-1043.7		-1045.04	-1044.76	-1044.83	-58.0096		-1045.06	-1044.77	-1044.84		-1045.03	-1044.75	-1044.82	-848.75		-1045.05	-1044.77	-1044.84	-123.34	-1045.1	-1044.82
b	-1733.11	-1732.8	-1732.88		-1734.23	-1733.91	-1734	-301.955	-1734.26	-1733.93	-1734.02		-1734.22	-1733.9	-1733.98	-1077.6	-1005.83	-1005.57	-1005.63		-1083.1	-1082.82	-1082.89	-322.934		-1083.22	-1082.93	-1082.99		-1084.35	-1084.04	-1084.11	-248.145		-1084.36	-1084.05	-1084.12		-1084.33	-1084.03	-1084.1	-878.697		-1084.35	-1084.04	-1084.11	-110.209	-1084.43	-1084.12
c	-1772.42	-1772.08	-1772.16		-1773.54	-1773.19	-1773.28	-232.43	-1773.57	-1773.21	-1773.3		-1773.52	-1773.17	-1773.26	-1110.41	-1045.13	-1044.85	-1044.91		-1122.41	-1122.1	-1122.17	-88.8787		-1122.52	-1122.2	-1122.27		-1123.65	-1123.31	-1123.38	-263.052		-1123.66	-1123.32	-1123.39		-1123.64	-1123.3	-1123.37	-962.466		-1123.66	-1123.32	-1123.4	-109.656	-1123.74	-1123.39
d_HCCH	-1846.2	-1845.9	-1845.99		-1847.35	-1847.04	-1847.12	-318.968	-1847.39	-1847.06	-1847.15		-1847.35	-1847.03	-1847.12	-1046.85	-1118.92	-1118.67	-1118.73		-1196.23	-1195.95	-1196.02	-262.061		-1196.32	-1196.03	-1196.1		-1197.46	-1197.16	-1197.24	-177.846		-1197.49	-1197.18	-1197.25		-1197.46	-1197.15	-1197.23	-845.425		-1197.48	-1197.17	-1197.24	-108.265	-1197.54	-1197.23
e	-1885.53	-1885.19	-1885.28		-1886.66	-1886.31	-1886.4	-396.24	-1886.69	-1886.34	-1886.43		-1886.65	-1886.3	-1886.39	-999.655	-1158.25	-1157.97	-1158.04		-1235.53	-1235.22	-1235.3	-114.18		-1235.65	-1235.33	-1235.4		-1236.77	-1236.43	-1236.51	-265.913		-1236.79	-1236.46	-1236.53		-1236.76	-1236.43	-1236.5	-770.774		-1236.78	-1236.44	-1236.52	-91.5162	-1236.86	-1236.52
f	-1887.87	-1887.49	-1887.57		-1889.05	-1888.65	-1888.75	-220.124	-1889.08	-1888.67	-1888.77		-1889.04	-1888.64	-1888.73	-1036.56	-1160.63	-1160.3	-1160.36		-1237.92	-1237.56	-1237.64	-98.0037		-1237.97	-1237.61	-1237.68		-1239.15	-1238.77	-1238.84	-127.799		-1239.18	-1238.8	-1238.87		-1239.13	-1238.75	-1238.82	-981.119		-1239.18	-1238.79	-1238.87	-94.5633	-1239.22	-1238.83
g	-1999.86	-1999.5	-1999.59		-2000.98	-2000.61	-2000.71	-416.394	-2001.01	-2000.64	-2000.73		-2000.97	-2000.6	-2000.69	-926.779	-1272.58	-1272.28	-1272.35		-1349.85	-1349.52	-1349.6	-246.5		-1349.97	-1349.63	-1349.71		-1351.09	-1350.74	-1350.82	-336.812		-1351.11	-1350.75	-1350.83		-1351.08	-1350.73	-1350.81	-806.404		-1351.1	-1350.75	-1350.82	-137.533	-1351.19	-1350.83
h	-2269.19	-2268.74	-2268.84		-2270.35	-2269.88	-2269.98	-393.977	-2270.35	-2269.88	-2269.98		-2270.29	-2269.82	-2269.92	-1332.02	-1541.9	-1541.5	-1541.58		-1619.23	-1618.79	-1618.88	-97.4607		-1619.31	-1618.86	-1618.95		-1618.62	-1618.16	-1618.25	-899.768		-1620.47	-1620.01	-1620.1		-1620.44	-1619.98	-1620.07	-1194.28		-1620.48	-1620.01	-1620.1	-110.736	-1620.53	-1620.06
d_HCCH	-1846.2	-1845.9	-1845.99		-1847.35	-1847.04	-1847.12	-318.968	-1847.39	-1847.06	-1847.15		-1847.35	-1847.03	-1847.12	-1046.85	-1118.92	-1118.67	-1118.73		-1196.23	-1195.95	-1196.02	-262.061		-1196.32	-1196.03	-1196.1		-1197.46	-1197.16	-1197.24	-177.846		-1197.49	-1197.18	-1197.25		-1197.46	-1197.15	-1197.23	-845.425		-1197.48	-1197.17	-1197.24	-108.265	-1197.54	-1197.23
d_MeCCMe	-1846.2	-1845.9	-1845.99		-1847.35	-1847.04	-1847.12		-1847.39	-1847.06	-1847.15		-1847.35	-1847.03	-1847.12	-1046.85	-1118.92	-1118.67	-1118.73		-1274.87	-1274.53	-1274.61	-392.124		-1274.93	-1274.59	-1274.67		-1276.08	-1275.72	-1275.8	-251.665		-1276.11	-1275.74	-1275.82		-1276.08	-1275.72	-1275.8	-870.617		-1276.1	-1275.74	-1275.81	-349.889	-1276.15	-1275.78
d_EtCCEt	-1846.2	-1845.9	-1845.99		-1847.35	-1847.04	-1847.12		-1847.39	-1847.06	-1847.15		-1847.35	-1847.03	-1847.12		-1118.92	-1118.67	-1118.73		-1353.48	-1353.08	-1353.17	-344.842		-1353.55	-1353.14	-1353.22		-1354.7	-1354.28	-1354.36	-249.168		-1354.72	-1354.29	-1354.38		-1354.7	-1354.28	-1354.36	-879.698		-1354.71	-1354.29	-1354.37	-83.0449	-1354.76	-1354.33
d_iPrCCiPr	-1846.2	-1845.9	-1845.99		-1847.35	-1847.04	-1847.12		-1847.39	-1847.06	-1847.15		-1847.35	-1847.03	-1847.12		-1118.92	-1118.67	-1118.73		-1432.1	-1431.64	-1431.73	-282.707		-1432.16	-1431.69	-1431.78		-1433.31	-1432.83	-1432.92	-253.298		-1433.33	-1432.85	-1432.94		-1433.31	-1432.83	-1432.92	-893.26		-1433.33	-1432.84	-1432.93	-100.298	-1433.37	-1432.88
d_tBuCCtBu	-1846.2	-1845.9	-1845.99		-1847.35	-1847.04	-1847.12		-1847.39	-1847.06	-1847.15		-1847.35	-1847.03	-1847.12		-1118.92	-1118.67	-1118.73		-1510.72	-1510.2	-1510.29	-124.702		-1510.75	-1510.23	-1510.33		-1511.91	-1511.37	-1511.46	-318.253		-1511.93	-1511.38	-1511.47		-1511.91	-1511.37	-1511.46	-1040.72		-1511.94	-1511.4	-1511.49	-119.614	-1511.99	-1511.44
d_PhCCPh	-1846.2	-1845.9	-1845.99		-1847.35	-1847.04	-1847.12		-1847.39	-1847.06	-1847.15		-1847.35	-1847.03	-1847.12		-1118.92	-1118.67	-1118.73		-1658.33	-1657.87	-1657.97	-80		-1658.4	-1657.94	-1658.03		-1659.55	-1659.07	-1659.17	-334.979		-1659.57	-1659.09	-1659.19		-1659.55	-1659.07	-1659.17	-937.1		-1659.56	-1659.08	-1659.18	-326.404	-1659.62	-1659.13
Solvent Phase
	E	H	G		E	H	G
H2	-1.16806	-1.15455	-1.16934
C6F5H	-728.462	-728.391	-728.435
C6F3H3	-529.99	-529.905	-529.944
C6H6	-232.233	-232.126	-232.159	MeCCMe	-155.964	-155.874	-155.906	MeCHCHMe	-157.198	-157.083	-157.117	MeCH2CH2Me	-158.422	-158.283	-158.318
CF3H	-338.277	-338.247	-338.276	EtCCEt	-234.579	-234.427	-234.469	EtCHCHEt	-235.808	-235.633	-235.673	EtCH2CH2Et	-237.035	-236.836	-236.877
C2H2	-77.3266	-77.2954	-77.3181	iPrCCiPr	-313.196	-312.985	-313.034	iPrCHCHiPr	-314.415	-314.18	-314.227	iPrCH2CH2iPr	-315.657	-315.399	-315.445
C2H4	-78.5735	-78.5181	-78.5436	tBuCCtBu	-391.816	-391.546	-391.6	tBuCHCHtBu	-393.036	-392.743	-392.793	tBuCH2CH2tBu	-394.276	-393.959	-394.012
C2H6	-79.8067	-79.7271	-79.7547	PhCCPh	-539.44	-539.235	-539.286	PhCHCHPh	-540.674	-540.445	-540.496	PhCH2CH2Ph	-541.897	-541.645	-541.697
HCl	-460.802	-460.791	-460.812							2								3									4									5
		FLP				TS1-2				FLP_H2				TS2-3				FLP_H_C6F5				TS3-4				FLP_C2H3					TS4-5				FLP8_H_C2H3					TS5-3					TS3-6				6
	E	H	G		E	H	G	fi	E	H	G		E	H	G	fi	E	H	G		E	H	G	fi		E	H	G		E	H	G	fi		E	H	G		E	H	G	fi		E	H	G	fi
a	-1693.8	-1693.52	-1693.6		-1694.93	-1694.64	-1694.72		-1694.98	-1694.68	-1694.76		-1694.93	-1694.64	-1694.73		-966.51	-966.286	-966.345		-1043.81	-1043.55	-1043.62			-1043.9	-1043.64	-1043.71		-1045.04	-1044.77	-1044.84			-1045.08	-1044.79	-1044.86		-1045.04	-1044.76	-1044.83			-1045.06	-1044.78	-1044.85		-1045.11	-1044.83
b	-1733.12	-1732.81	-1732.89		-1734.24	-1733.92	-1734.01		-1734.28	-1733.95	-1734.04		-1734.23	-1733.91	-1733.99		-1005.84	-1005.58	-1005.64		-1083.11	-1082.83	-1082.9			-1083.23	-1082.94	-1083		-1084.35	-1084.05	-1084.12			-1084.38	-1084.07	-1084.14		-1084.34	-1084.04	-1084.11			-1084.36	-1084.05	-1084.12		-1084.45	-1084.13
c	-1772.43	-1772.09	-1772.17		-1773.55	-1773.2	-1773.29		-1773.59	-1773.23	-1773.32		-1773.53	-1773.18	-1773.27		-1045.14	-1044.86	-1044.92		-1122.42	-1122.11	-1122.18			-1122.53	-1122.21	-1122.28		-1123.65	-1123.32	-1123.39			-1123.68	-1123.34	-1123.41		-1123.65	-1123.31	-1123.38			-1123.67	-1123.33	-1123.41		-1123.75	-1123.4
d_HCCH	-1846.22	-1845.91	-1846		-1847.36	-1847.05	-1847.14		-1847.41	-1847.08	-1847.17		-1847.36	-1847.04	-1847.13		-1118.93	-1118.68	-1118.75		-1196.24	-1195.96	-1196.03			-1196.33	-1196.04	-1196.11		-1197.47	-1197.17	-1197.25			-1197.51	-1197.2	-1197.27		-1197.47	-1197.17	-1197.24			-1197.49	-1197.18	-1197.26		-1197.55	-1197.24
e	-1885.54	-1885.21	-1885.29		-1886.67	-1886.33	-1886.42		-1886.71	-1886.36	-1886.45		-1886.66	-1886.32	-1886.41		-1158.27	-1157.99	-1158.05		-1235.54	-1235.23	-1235.31			-1235.66	-1235.34	-1235.41		-1236.78	-1236.45	-1236.52			-1236.82	-1236.48	-1236.55		-1236.77	-1236.44	-1236.51			-1236.79	-1236.46	-1236.53		-1236.88	-1236.54
f	-1887.88	-1887.5	-1887.59		-1889.06	-1888.67	-1888.76		-1889.1	-1888.7	-1888.79		-1889.05	-1888.66	-1888.75		-1160.64	-1160.31	-1160.37		-1237.93	-1237.57	-1237.65			-1237.99	-1237.62	-1237.69		-1239.16	-1238.78	-1238.85			-1239.2	-1238.82	-1238.89		-1239.14	-1238.76	-1238.84			-1239.19	-1238.8	-1238.88		-1239.23	-1238.85
g	-1999.87	-1999.52	-1999.61		-2001	-2000.63	-2000.72		-2001.03	-2000.66	-2000.75		-2000.98	-2000.62	-2000.71		-1272.59	-1272.29	-1272.36		-1349.87	-1349.54	-1349.62			-1349.98	-1349.65	-1349.72		-1351.11	-1350.75	-1350.83			-1351.13	-1350.77	-1350.85		-1351.1	-1350.75	-1350.82			-1351.12	-1350.76	-1350.84		-1351.21	-1350.85
h	-2269.21	-2268.75	-2268.86		-2270.37	-2269.9	-2270		-2270.4	-2269.92	-2270.03		-2270.31	-2269.84	-2269.94		-1541.92	-1541.51	-1541.6		-1619.25	-1618.81	-1618.9			-1619.32	-1618.88	-1618.97		-1620.47	-1620.01	-1620.1			-1620.5	-1620.04	-1620.13		-1620.46	-1620	-1620.09			-1620.49	-1620.03	-1620.12		-1620.55	-1620.08
d_HCCH	-1846.22	-1845.91	-1846		-1847.36	-1847.05	-1847.14		-1847.41	-1847.08	-1847.17		-1847.36	-1847.04	-1847.13		-1118.93	-1118.68	-1118.75		-1196.24	-1195.96	-1196.03			-1196.33	-1196.04	-1196.11		-1197.47	-1197.17	-1197.25			-1197.51	-1197.2	-1197.27		-1197.47	-1197.17	-1197.24			-1197.49	-1197.18	-1197.26		-1197.55	-1197.24
d_MeCCMe	-1846.22	-1845.91	-1846		-1847.36	-1847.05	-1847.14		-1847.41	-1847.08	-1847.17		-1847.36	-1847.04	-1847.13		-1118.93	-1118.68	-1118.74		-1274.88	-1274.54	-1274.62			-1274.95	-1274.6	-1274.68		-1276.1	-1275.74	-1275.82			-1276.13	-1275.76	-1275.84		-1276.1	-1275.74	-1275.82			-1276.12	-1275.75	-1275.83		-1276.17	-1275.8
d_EtCCEt	-1846.22	-1845.91	-1846		-1847.36	-1847.05	-1847.14		-1847.41	-1847.08	-1847.17		-1847.36	-1847.04	-1847.13		-1118.93	-1118.68	-1118.74		-1353.5	-1353.1	-1353.18			-1353.56	-1353.16	-1353.24		-1354.71	-1354.29	-1354.38			-1354.74	-1354.31	-1354.4		-1354.71	-1354.29	-1354.38			-1354.73	-1354.3	-1354.39		-1354.78	-1354.35
d_iPrCCiPr	-1846.22	-1845.91	-1846		-1847.36	-1847.05	-1847.14		-1847.41	-1847.08	-1847.17		-1847.36	-1847.04	-1847.13		-1118.93	-1118.68	-1118.74		-1432.12	-1431.66	-1431.75			-1432.18	-1431.71	-1431.8		-1433.33	-1432.85	-1432.94			-1433.36	-1432.87	-1432.96		-1433.33	-1432.85	-1432.93			-1433.34	-1432.86	-1432.95		-1433.39	-1432.9
d_tBuCCtBu	-1846.22	-1845.91	-1846		-1847.36	-1847.05	-1847.14		-1847.41	-1847.08	-1847.17		-1847.36	-1847.04	-1847.13		-1118.93	-1118.68	-1118.74		-1510.74	-1510.22	-1510.31			-1510.77	-1510.25	-1510.34		-1511.92	-1511.38	-1511.48			-1511.95	-1511.4	-1511.49		-1511.93	-1511.38	-1511.48			-1511.96	-1511.41	-1511.51		-1512	-1511.46
d_PhCCPh	-1846.22	-1845.91	-1846		-1847.36	-1847.05	-1847.14		-1847.41	-1847.08	-1847.17		-1847.36	-1847.04	-1847.13		-1118.93	-1118.68	-1118.74		-1658.35	-1657.9	-1657.99			-1658.42	-1657.97	-1658.06		-1659.57	-1659.1	-1659.19			-1659.6	-1659.12	-1659.22		-1659.57	-1659.1	-1659.19			-1659.59	-1659.11	-1659.2		-1659.64	-1659.16
[truncated: 12 more columns]
