# Supplementary material for: Theoretical Investigation of the Steric Effects on Alkyne Semihydrogenation Catalyzed by Frustrated Lewis Pairs
Source: J Phys Chem C Nanomater Interfaces. 2024 Nov 7;128(46):19510–8. doi: 10.1021/acs.jpcc.4c05333 (PMC11587091; doi:10.1021/acs.jpcc.4c05333)
Supplement: Supplementary file 2 — jp4c05333_si_002.xyz [file jp4c05333_si_002.xyz]

34
a5 
B       -1.033136000      0.200241000     -0.138671000
N       -3.855366000     -0.375319000      0.005244000
C       -4.818269000     -1.132307000     -0.817798000
H       -4.262714000     -1.771689000     -1.499277000
H       -5.437708000     -0.436549000     -1.379849000
H       -5.440127000     -1.738841000     -0.161290000
C       -4.523923000      0.646441000      0.840438000
H       -5.232970000      0.145782000      1.497755000
H       -5.033603000      1.354137000      0.190763000
H       -3.767350000      1.170526000      1.416612000
C        0.592286000      0.115282000     -0.069980000
C        1.471982000      1.171975000      0.097767000
F        1.016940000      2.423966000      0.248376000
C        2.851071000      1.022956000      0.130616000
C        3.404365000     -0.235287000     -0.004169000
F        4.723846000     -0.398681000      0.027106000
C        2.568586000     -1.326344000     -0.166517000
C        1.200756000     -1.127319000     -0.192073000
F        0.439942000     -2.224850000     -0.345127000
H       -3.206867000      0.133707000     -0.619468000
H       -1.385105000     -0.454509000     -1.124608000
C       -1.620176000      1.696407000     -0.317968000
C       -2.256262000      2.157047000     -1.397715000
H       -1.522945000      2.402305000      0.510326000
H       -2.643021000      3.168690000     -1.472310000
H       -2.363213000      1.537226000     -2.287219000
F        3.090782000     -2.545781000     -0.293801000
F        3.647331000      2.078068000      0.296043000
C       -2.961286000     -1.274525000      0.825180000
H       -3.575684000     -1.632049000      1.656847000
H       -2.717141000     -2.115226000      0.175868000
C       -1.686088000     -0.544163000      1.197216000
H       -1.005284000     -1.304465000      1.584432000
H       -1.860837000      0.151508000      2.024703000

40
a2 
B       -0.149527000      0.840270000      0.019270000
N        1.659584000      3.097910000      0.125154000
C        1.883894000      4.384854000     -0.566125000
H        0.985104000      4.643160000     -1.120262000
H        2.725758000      4.283184000     -1.247465000
H        2.094635000      5.149733000      0.179261000
C        2.899447000      2.600738000      0.765869000
H        3.249601000      3.355639000      1.467997000
H        3.646517000      2.424300000     -0.005356000
H        2.680959000      1.671682000      1.284026000
C       -1.620302000      0.150655000     -0.084989000
C       -1.927730000     -1.182706000     -0.307189000
F       -0.961492000     -2.097591000     -0.460264000
C       -3.225825000     -1.662943000     -0.406453000
F       -3.455635000     -2.956717000     -0.613311000
C       -4.289997000     -0.789697000     -0.296723000
F       -5.538822000     -1.232519000     -0.390264000
C       -4.037759000      0.556083000     -0.097633000
F       -5.051030000      1.415148000     -0.008275000
C       -2.727911000      0.985804000     -0.004107000
F       -2.546796000      2.311101000      0.156588000
C        1.124349000     -0.181396000     -0.068626000
C        1.302867000     -1.186124000      0.874955000
F        0.380800000     -1.357844000      1.826914000
C        2.393243000     -2.035585000      0.898397000
F        2.503778000     -2.988011000      1.817577000
C        3.390929000     -1.884893000     -0.052657000
F        4.450672000     -2.683617000     -0.044637000
C        3.277227000     -0.883882000     -0.997031000
F        4.243511000     -0.701611000     -1.895081000
C        2.158146000     -0.064897000     -0.979596000
F        2.151660000      0.933720000     -1.895799000
H        1.354665000      2.406412000     -0.579704000
H       -0.101005000      1.592366000     -0.949150000
C        0.010857000      1.748308000      1.405477000
C        0.494368000      3.150569000      1.084516000
H       -0.946160000      1.864915000      1.914567000
H        0.673327000      1.275562000      2.135294000
H       -0.289740000      3.696513000      0.559244000
H        0.832263000      3.741958000      1.939565000

62
tBu_5 
B        0.177638000      0.468462000     -0.546624000
C        0.838570000      1.962804000     -0.471579000
C        0.121741000      3.165234000     -0.542840000
H       -0.958118000      3.129790000     -0.554314000
C        0.737957000      4.405893000     -0.609971000
H        0.131373000      5.301474000     -0.656461000
C        2.122305000      4.510902000     -0.619298000
H        2.606919000      5.476746000     -0.662267000
C        2.878769000      3.351580000     -0.592821000
H        3.959895000      3.407160000     -0.630913000
C        2.222787000      2.132956000     -0.529477000
N        3.035133000      0.897124000     -0.613522000
C        3.368870000      0.562312000     -2.022185000
H        2.441272000      0.543147000     -2.588275000
H        3.844255000     -0.417702000     -2.044127000
H        4.040029000      1.325658000     -2.410632000
C        4.230945000      0.858730000      0.257174000
H        5.001782000      1.510770000     -0.145922000
H        4.595265000     -0.167568000      0.287191000
H        3.948860000      1.185693000      1.254474000
C       -1.454749000      0.364377000     -0.384581000
C       -2.311111000      1.093670000      0.429781000
F       -1.846261000      2.065551000      1.235892000
C       -3.679713000      0.882897000      0.513126000
C       -4.262480000     -0.116790000     -0.238371000
F       -5.570450000     -0.338570000     -0.172385000
C       -3.459043000     -0.886672000     -1.059138000
C       -2.099224000     -0.635880000     -1.112951000
F       -1.402250000     -1.440405000     -1.924872000
H        2.394748000      0.129214000     -0.290070000
H        0.392400000      0.163910000     -1.703290000
C        0.866529000     -0.761377000      0.374744000
C        1.297373000     -1.806383000     -0.371664000
H        1.216739000     -1.601826000     -1.437615000
F       -4.003297000     -1.858803000     -1.787803000
F       -4.432983000      1.629205000      1.318453000
C        1.791560000     -3.249743000     -0.195032000
C        0.836628000     -0.684914000      1.914789000
C        0.970468000     -4.102148000      0.779885000
H        1.061871000     -3.805407000      1.819941000
H       -0.086551000     -4.060117000      0.510487000
H        1.293816000     -5.143390000      0.708058000
C        3.291100000     -3.307347000      0.134204000
H        3.530025000     -2.888515000      1.108556000
H        3.638015000     -4.343724000      0.116403000
H        3.860951000     -2.759508000     -0.622322000
C        1.619003000     -3.909848000     -1.576096000
H        1.940112000     -4.952559000     -1.546120000
H        0.574076000     -3.877024000     -1.889763000
H        2.213415000     -3.391365000     -2.331941000
C       -0.457927000     -1.328586000      2.438458000
H       -1.332303000     -0.786791000      2.078289000
H       -0.551139000     -2.364268000      2.117698000
H       -0.470543000     -1.301021000      3.531227000
C        2.044284000     -1.341456000      2.595178000
H        2.980424000     -0.924372000      2.213378000
H        2.008748000     -1.139371000      3.668181000
H        2.082408000     -2.416226000      2.468934000
C        0.853371000      0.773583000      2.395512000
H        0.031338000      1.355342000      1.992172000
H        0.782831000      0.794985000      3.485235000
H        1.782063000      1.279137000      2.116925000

46
i_Ph_4 
B  6.2529767664  14.5602565718  6.9636770433
C  6.0079596569  14.4426184637  8.5397777673
C  5.3240029793  13.8197756522  9.5742516944
H  4.5975617518  13.0386126047  9.3876389962
C  5.5995155141  14.223935906  10.8779882119
H  5.0816710926  13.7537635182  11.7044698985
C  6.5326969063  15.2243019151  11.1522362095
H  6.7192749879  15.5096233951  12.1792936844
C  7.228315964  15.8578714753  10.1263972066
H  7.9563034618  16.6331284138  10.331076824
C  6.9230449379  15.4214210905  8.8527785603
N  7.4346919046  15.8268428228  7.5436398979
C  7.1311245149  17.2328548003  7.2289704537
H  6.0657111586  17.4060280298  7.3541336421
H  7.4081682142  17.4412796562  6.1965994528
H  7.6931779869  17.890874136  7.8953932481
C  8.8693213596  15.5507978358  7.3702925111
H  9.4560511517  16.2425511497  7.9789411774
H  9.1311465922  15.6732155389  6.3196490191
H  9.0754697327  14.5271716921  7.6678699605
C  5.1508400874  15.2095141325  6.0114300349
C  4.0402084407  15.7142319659  6.5759736704
H  3.9219439222  15.5753740403  7.6485067915
Cl  7.201589159  13.1801050571  6.2088048822
C  2.9342808952  16.4708799962  5.9561115343
C  3.140956154  17.4071996025  4.9398213812
C  1.6381362532  16.2995750746  6.4448568385
C  2.0797971553  18.1258522075  4.4141925976
C  0.5726112191  17.0087127233  5.910669398
C  0.7900829876  17.9237467516  4.8905803907
H  4.1427822644  17.5705435622  4.5633193978
H  1.4681988473  15.5934878033  7.249428586
H  2.2596549873  18.8495312033  3.6295178948
H  -0.4266711572  16.8513300036  6.2958611263
H  -0.0376314775  18.4838572014  4.4753429836
C  5.3659942905  15.2140042015  4.5410923388
C  6.5910623427  15.5917645785  3.9922672256
C  4.3611413441  14.7900948883  3.669374001
C  6.7923693766  15.6001085153  2.6196919416
C  4.5611636369  14.7840073043  2.2985246999
C  5.7745246403  15.200674273  1.7659540508
H  7.4066726739  15.8673421285  4.6498551827
H  3.4136904131  14.4636583383  4.0794199518
H  7.750020469  15.9054687991  2.2177466679
H  3.7677627457  14.4489890242  1.6426762153
H  5.930498764  15.1976422246  0.6950388614

58
Ph_6 
C       -0.199346000      3.411900000     -1.312464000
C        0.119446000      2.529989000     -0.288306000
C        0.270487000      3.042132000      0.980173000
C        0.118922000      4.362332000      1.349650000
C       -0.212460000      5.228290000      0.310530000
C       -0.360791000      4.759021000     -0.994486000
B        0.298394000      1.013518000      0.238168000
N        0.659419000      1.854742000      1.746205000
C        2.082528000      1.962020000      2.137193000
C        1.547992000      0.116263000     -0.234378000
C        2.006464000      0.143507000     -1.541796000
C        3.017674000     -0.681813000     -2.008631000
C        3.611913000     -1.581444000     -1.141880000
C        3.184050000     -1.646883000      0.173573000
C        2.167366000     -0.808868000      0.592597000
F        1.455349000      0.979176000     -2.428851000
F        1.774091000     -0.930556000      1.870080000
F        3.743040000     -2.516489000      1.007815000
F        4.582823000     -2.377650000     -1.567628000
F        3.421192000     -0.619145000     -3.272480000
C       -1.121321000      0.206067000      0.263619000
C       -1.601891000      0.066747000     -1.203750000
C       -0.166243000      1.577794000      2.932474000
H        2.385547000      1.064802000      2.668852000
H        0.057999000      0.573440000      3.288639000
H        0.051386000      2.308825000      3.714066000
H       -1.216097000      1.643471000      2.663390000
H        2.686951000      2.090062000      1.242290000
H        2.208225000      2.832028000      2.784140000
H        0.245674000      4.716642000      2.365232000
H       -0.351190000      6.281490000      0.516480000
H       -0.608987000      5.465338000     -1.776701000
H       -0.316248000      3.078208000     -2.336297000
H       -1.861807000      0.848956000      0.753292000
H       -1.532724000      1.042529000     -1.688199000
H       -0.936924000     -0.602489000     -1.754718000
C       -1.140577000     -1.129307000      0.969402000
C       -1.805914000     -1.287548000      2.183833000
C       -0.520394000     -2.257050000      0.425143000
C       -1.816027000     -2.503398000      2.854410000
H       -2.343471000     -0.445646000      2.605185000
C       -0.523374000     -3.473453000      1.089894000
H       -0.024705000     -2.187342000     -0.535983000
C       -1.164203000     -3.601634000      2.314952000
H       -2.344763000     -2.593638000      3.794975000
H       -0.026729000     -4.327423000      0.646412000
H       -1.168448000     -4.551173000      2.833759000
C       -3.021107000     -0.428622000     -1.295779000
C       -3.315470000     -1.759732000     -1.573880000
C       -4.077816000      0.448626000     -1.058064000
C       -4.630340000     -2.205218000     -1.611329000
H       -2.505351000     -2.455048000     -1.759097000
C       -5.392529000      0.009784000     -1.095703000
H       -3.861475000      1.490926000     -0.846906000
C       -5.672970000     -1.322410000     -1.371627000
H       -4.839449000     -3.244979000     -1.828375000
H       -6.200149000      0.707776000     -0.914644000
H       -6.698049000     -1.668132000     -1.402716000

56
iPr_5 
B        0.135991000      0.123605000     -0.418032000
C        0.527691000      1.485770000      0.407311000
C       -0.193476000      2.000924000      1.488828000
H       -1.112063000      1.504790000      1.782170000
C        0.224502000      3.121373000      2.192719000
H       -0.362269000      3.483479000      3.027398000
C        1.387946000      3.788439000      1.830529000
H        1.712027000      4.667339000      2.370986000
C        2.135613000      3.316438000      0.762664000
H        3.042872000      3.828903000      0.466834000
C        1.689533000      2.184584000      0.102587000
N        2.475321000      1.652093000     -1.037392000
C        2.201297000      2.413572000     -2.282926000
H        1.124934000      2.415047000     -2.437064000
H        2.706393000      1.925948000     -3.114801000
H        2.569218000      3.429051000     -2.153503000
C        3.922112000      1.498793000     -0.762829000
H        4.377137000      2.477576000     -0.638542000
H        4.377120000      0.981364000     -1.604976000
H        4.030683000      0.908394000      0.144299000
C       -1.469585000     -0.133416000     -0.307699000
C       -2.116440000     -1.245670000      0.200564000
F       -1.416392000     -2.267369000      0.710160000
C       -3.496619000     -1.393303000      0.219177000
C       -4.295392000     -0.391187000     -0.293971000
F       -5.618945000     -0.512111000     -0.286249000
C       -3.699528000      0.742076000     -0.820738000
C       -2.320963000      0.842052000     -0.815997000
F       -1.803807000      1.959219000     -1.351423000
H        2.096502000      0.698187000     -1.168921000
H        0.339736000      0.327428000     -1.611341000
C        1.165125000     -1.045025000      0.076405000
C        1.979435000     -1.625193000     -0.819355000
H        1.813530000     -1.373164000     -1.872435000
F       -4.458691000      1.712841000     -1.325840000
F       -4.056815000     -2.490151000      0.725237000
C        3.063173000     -2.661447000     -0.646597000
H        3.348145000     -2.732322000      0.401736000
C        4.309441000     -2.265652000     -1.439655000
C        2.559451000     -4.030956000     -1.108549000
H        1.694443000     -4.344113000     -0.524651000
H        2.256883000     -3.986284000     -2.157827000
H        3.339424000     -4.789422000     -1.013460000
H        4.060805000     -2.115202000     -2.494141000
H        5.074677000     -3.042049000     -1.385551000
H        4.745039000     -1.340879000     -1.055468000
C        1.239739000     -1.322504000      1.578167000
H        0.350626000     -0.856768000      2.015749000
C        2.451569000     -0.636271000      2.222784000
C        1.196963000     -2.800690000      1.988228000
H        0.473344000     -3.358520000      1.398562000
H        2.167081000     -3.286852000      1.886069000
H        0.909002000     -2.880008000      3.038678000
H        3.383219000     -1.012749000      1.791355000
H        2.478024000     -0.836410000      3.296458000
H        2.418597000      0.446468000      2.087426000

47
f7 
C        1.343723000      1.105943000      0.588154000
C        0.954816000     -0.223477000      0.632269000
C        1.824596000     -1.084162000     -0.024446000
C        2.990505000     -0.676577000     -0.652202000
C        3.331484000      0.664489000     -0.652462000
C        2.495198000      1.568987000     -0.026860000
B       -0.427032000     -0.718861000      1.378377000
C       -0.276295000     -2.097216000      2.218920000
F        1.555543000     -2.395561000     -0.085943000
F        3.784541000     -1.554045000     -1.261428000
F        4.442140000      1.078131000     -1.254603000
F        2.798733000      2.867438000     -0.031328000
F        0.567350000      2.063778000      1.153140000
N       -2.577247000      1.530441000      0.697768000
C       -2.394987000      2.958454000      0.344030000
C       -3.992711000      1.254063000      1.032053000
H       -4.258611000      1.831704000      1.914703000
H       -2.823952000      3.580194000      1.127083000
H       -2.905508000      3.143585000     -0.599054000
H       -1.332335000      3.159552000      0.246849000
H       -4.119217000      0.194963000      1.229949000
H       -4.612203000      1.558737000      0.192105000
H       -1.993940000      1.316225000      1.529092000
H       -0.729499000      0.187763000      2.179473000
H       -0.208005000     -2.963606000      1.552393000
C        0.908855000     -2.119570000      3.183867000
H        1.856805000     -2.062135000      2.642834000
H        0.873841000     -1.261163000      3.860127000
H        0.939916000     -3.024322000      3.795605000
H       -1.199736000     -2.241421000      2.793933000
C       -1.927174000      0.608644000     -0.310611000
H       -0.972593000      1.112270000     -0.472663000
H       -2.537328000     -1.071908000      0.896985000
C       -1.663532000     -0.770981000      0.304567000
H       -0.397297000     -0.205625000     -2.091053000
C       -1.392345000     -0.650933000     -2.117034000
C       -1.665157000     -1.651841000     -0.975656000
H       -3.630157000     -2.456646000     -0.434052000
H       -1.569688000     -1.078038000     -3.104733000
C       -3.126928000     -2.002770000     -1.287776000
H       -3.196941000     -2.698382000     -2.125730000
H       -0.993797000     -2.506222000     -0.926768000
C       -2.514489000      0.332199000     -1.694895000
C       -3.731738000     -0.618857000     -1.673019000
H       -4.174743000     -0.649317000     -2.668672000
H       -4.522214000     -0.308855000     -0.993044000
H       -2.634620000      1.207835000     -2.333571000

50
h3 
B       -0.849117000     -1.892310000      1.446294000
N       -0.208669000      2.417592000      0.758335000
C       -0.631744000      3.565863000      1.531028000
H        0.004410000      3.682085000      2.407392000
H       -1.655395000      3.397511000      1.866432000
H       -0.615939000      4.502571000      0.953857000
C       -1.095334000      2.180766000     -0.372344000
H       -1.153817000      3.063068000     -1.026135000
H       -2.098010000      1.955860000     -0.004448000
H       -0.741051000      1.338241000     -0.959178000
C       -1.912029000     -1.164642000      0.560850000
C       -1.855639000     -1.115721000     -0.828833000
F       -0.811191000     -1.615515000     -1.483007000
C       -2.872781000     -0.583181000     -1.600477000
F       -2.783132000     -0.558652000     -2.924577000
C       -3.991673000     -0.056302000     -0.978272000
F       -4.964322000      0.471199000     -1.702194000
C       -4.089463000     -0.076253000      0.403289000
F       -5.161392000      0.435240000      0.995827000
C       -3.062684000     -0.636045000      1.141039000
F       -3.202547000     -0.643662000      2.463794000
H       -1.264495000     -2.424305000      2.425794000
C        1.267538000     -3.254695000      1.556025000
C        0.644078000     -2.078995000      1.115027000
C        1.436738000     -1.173287000      0.400185000
C        2.766405000     -1.424129000      0.073791000
C        3.328003000     -2.616105000      0.516093000
C        2.588670000     -3.531062000      1.254214000
C        3.045363000      0.970496000     -0.292598000
C        1.709498000      1.118300000      0.048325000
C        3.377998000      3.292282000      0.241779000
C        3.884637000      2.076211000     -0.181109000
H        0.691426000     -3.957332000      2.145822000
H        4.363425000     -2.834651000      0.291390000
H        3.049706000     -4.446974000      1.598248000
H        4.034422000      4.147782000      0.331124000
H        4.935306000      1.987881000     -0.417930000
O        0.871519000      0.023782000      0.049276000
C        3.480956000     -0.398866000     -0.791660000
C        4.994938000     -0.571419000     -0.769984000
H        5.468195000      0.166614000     -1.417179000
H        5.271401000     -1.552686000     -1.155549000
H        5.399343000     -0.463171000      0.237799000
C        2.982314000     -0.566039000     -2.242902000
H        3.254796000     -1.554025000     -2.618440000
H        1.898058000     -0.464107000     -2.298880000
H        3.436364000      0.193710000     -2.881350000
C        1.160404000      2.347151000      0.443532000
C        2.028880000      3.432067000      0.537684000
H        1.648791000      4.394224000      0.850532000

47
e2 
B        0.092772000      0.633024000      0.388183000
N       -2.398450000      1.668083000      1.652454000
C       -2.177901000      2.867533000      2.492276000
H       -1.375614000      3.452481000      2.049187000
H       -1.899022000      2.547566000      3.493364000
H       -3.098457000      3.448471000      2.522580000
C       -3.442473000      0.778389000      2.202398000
H       -4.392346000      1.311293000      2.207206000
H       -3.168133000      0.490125000      3.214600000
H       -3.509677000     -0.106901000      1.573377000
C        1.625262000      0.109922000      0.244122000
C        2.548421000      0.191149000      1.275507000
F        2.213838000      0.740390000      2.449400000
C        3.850559000     -0.272720000      1.168462000
F        4.697205000     -0.171994000      2.190116000
C        4.273496000     -0.845017000     -0.016510000
F        5.517174000     -1.293853000     -0.137384000
C        3.390015000     -0.943874000     -1.077109000
F        3.791016000     -1.488633000     -2.222325000
C        2.099983000     -0.467090000     -0.924822000
F        1.287908000     -0.573776000     -1.983641000
C       -0.923888000     -0.613364000      0.033701000
C       -1.541632000     -0.823189000     -1.193104000
F       -1.405332000      0.065552000     -2.179142000
C       -2.347937000     -1.917829000     -1.466416000
F       -2.919339000     -2.063284000     -2.657234000
C       -2.566027000     -2.867166000     -0.483544000
F       -3.336074000     -3.919414000     -0.726613000
C       -1.979108000     -2.702661000      0.758100000
F       -2.192540000     -3.600916000      1.715789000
C       -1.181356000     -1.592699000      0.985102000
F       -0.661618000     -1.480743000      2.216756000
H       -1.485677000      1.154604000      1.642614000
H       -0.032705000      0.856595000      1.587674000
C        0.823811000      2.698124000     -1.072768000
H        1.811978000      2.255069000     -1.088700000
C        0.636894000      3.915024000     -1.715955000
H        1.470065000      4.390296000     -2.218251000
C       -0.608974000      4.519532000     -1.714938000
H       -0.767122000      5.467430000     -2.211832000
C       -1.655125000      3.887436000     -1.061449000
H       -2.637440000      4.347717000     -1.049932000
C       -1.462539000      2.662640000     -0.430147000
C       -0.206467000      2.022744000     -0.414610000
C       -2.663287000      2.029598000      0.217745000
H       -3.522393000      2.702732000      0.219665000
H       -2.948682000      1.101949000     -0.277408000

54
h4 
B        0.878189000      1.829221000      1.159963000
N        0.101784000     -2.455280000      1.170043000
C        0.410783000     -3.486847000      2.139235000
H       -0.298600000     -3.447018000      2.964629000
H        1.409997000     -3.301063000      2.532916000
H        0.398460000     -4.500085000      1.710324000
C        1.067592000     -2.448899000      0.078806000
H        0.994132000     -3.362356000     -0.528905000
H        2.072000000     -2.399074000      0.499762000
H        0.911744000     -1.583866000     -0.562721000
C        1.879342000      1.047497000      0.222603000
C        1.769559000      1.052798000     -1.166790000
C        2.658474000      0.393334000     -1.996061000
C        3.704904000     -0.321915000     -1.438174000
C        3.850863000     -0.362254000     -0.063865000
C        2.949214000      0.319952000      0.733720000
C        1.408596000      2.430081000      2.487825000
C        0.600614000      2.707011000      3.514205000
H        2.475167000      2.570044000      2.638968000
H        0.978066000      3.068294000      4.464724000
H       -0.471164000      2.556143000      3.444265000
F        3.123310000      0.207070000      2.050124000
F        0.792593000      1.726968000     -1.768705000
F        4.556251000     -0.968842000     -2.216601000
F        4.832783000     -1.075876000      0.475379000
F        2.521762000      0.437622000     -3.315387000
C       -2.152239000     -3.427339000      0.940509000
C       -1.716047000     -1.227874000      0.124105000
C       -3.022356000     -1.101724000     -0.326935000
C       -3.906524000     -2.154110000     -0.105443000
C       -3.472633000     -3.302823000      0.531843000
C       -2.682417000      1.315847000     -0.327084000
C       -1.389011000      1.085907000      0.128481000
C       -0.600231000      2.070767000      0.728498000
C       -1.184561000      3.331880000      0.891199000
C       -2.477015000      3.590480000      0.464166000
C       -3.218282000      2.585090000     -0.138925000
H       -4.935776000     -2.076303000     -0.425307000
H       -4.163215000     -4.117740000      0.704535000
H       -0.604839000      4.120920000      1.353265000
H       -2.908006000      4.573727000      0.597383000
H       -4.226177000      2.797067000     -0.469477000
O       -0.842725000     -0.169561000      0.006431000
C       -3.378502000      0.181741000     -1.061594000
C       -2.787475000      0.103343000     -2.485657000
H       -3.001841000      1.025605000     -3.028607000
H       -1.705977000     -0.032197000     -2.453972000
H       -3.227846000     -0.737089000     -3.024975000
C       -4.884216000      0.393292000     -1.167086000
H       -5.343449000     -0.425958000     -1.719768000
H       -5.352462000      0.457877000     -0.183527000
H       -5.101485000      1.307178000     -1.719671000
C       -1.240248000     -2.391967000      0.745463000
H       -1.829748000     -4.338857000      1.423043000

41
e5 
B       -0.546207000     -0.493714000     -0.224649000
N       -3.387238000     -1.360092000      0.074571000
C       -3.724548000     -1.266728000      1.513177000
H       -3.080639000     -0.520115000      1.969911000
H       -3.557004000     -2.237816000      1.972861000
H       -4.769559000     -0.975883000      1.610019000
C       -4.125573000     -2.444248000     -0.604070000
H       -5.191996000     -2.231090000     -0.543072000
H       -3.904819000     -3.388834000     -0.112239000
H       -3.799895000     -2.484546000     -1.640426000
C        1.066123000     -0.322771000     -0.069161000
C        1.784303000      0.535396000     -0.889548000
F        1.134953000      1.275748000     -1.799748000
C        3.157284000      0.691422000     -0.826998000
C        3.876664000     -0.042092000      0.100558000
F        5.197259000      0.087939000      0.180022000
C        3.207955000     -0.909124000      0.943163000
C        1.829740000     -1.030827000      0.844602000
F        1.254694000     -1.887653000      1.699534000
H       -2.365146000     -1.557885000      0.023064000
H       -0.871727000     -1.385400000      0.565171000
C       -0.856440000     -1.016082000     -1.729034000
C       -1.092227000     -2.282126000     -2.075149000
H       -0.823229000     -0.290860000     -2.544364000
H       -1.230439000     -2.600059000     -3.104273000
H       -1.100883000     -3.074883000     -1.327280000
F        3.894024000     -1.616035000      1.839901000
F        3.793406000      1.532197000     -1.640329000
C       -1.352793000      0.879025000      0.170089000
C       -0.700419000      1.960363000      0.771378000
H        0.365233000      1.890366000      0.953342000
C       -1.355295000      3.126693000      1.144460000
H       -0.796298000      3.934541000      1.600119000
C       -2.718738000      3.258674000      0.934991000
H       -3.239896000      4.163132000      1.219685000
C       -3.407262000      2.204134000      0.357621000
H       -4.476808000      2.285843000      0.194180000
C       -2.739317000      1.042892000     -0.022308000
C       -3.563286000     -0.050949000     -0.642188000
H       -3.271580000     -0.248370000     -1.673501000
H       -4.629674000      0.179375000     -0.605870000

39
b7 
C       -0.577645000     -0.635089000      0.864208000
C       -0.165800000      0.549409000      0.274079000
C       -1.112215000      1.109390000     -0.576163000
C       -2.355291000      0.551397000     -0.828067000
C       -2.706722000     -0.637301000     -0.211484000
C       -1.803970000     -1.240410000      0.643061000
B        1.272432000      1.298352000      0.611218000
C        0.999859000      2.556414000      1.600498000
F       -0.847134000      2.258546000     -1.209685000
F       -3.215893000      1.139248000     -1.654438000
F       -3.890413000     -1.193489000     -0.444231000
F       -2.111501000     -2.399252000      1.226142000
F        0.262710000     -1.316387000      1.679734000
N        2.368037000     -1.321860000     -0.403163000
C        1.346520000     -2.165884000     -1.061178000
C        3.276677000     -2.136705000      0.430837000
H        2.680845000     -2.740208000      1.111534000
H        0.786789000     -2.700194000     -0.297574000
H        1.855867000     -2.870717000     -1.717865000
H        0.671082000     -1.535882000     -1.631885000
H        3.913477000     -1.464177000      1.000717000
H        3.879320000     -2.773254000     -0.215666000
H        1.922243000     -0.630274000      0.255699000
H        1.961928000      0.487106000      1.257327000
H        0.377369000      3.298557000      1.086019000
C        0.347413000      2.184882000      2.931293000
H       -0.634784000      1.729933000      2.775164000
H        0.955871000      1.454694000      3.471177000
H        0.203718000      3.046937000      3.586768000
H        1.955021000      3.057303000      1.796665000
C        3.119145000     -0.468171000     -1.384911000
C        2.302266000      0.727147000     -1.849424000
C        2.078539000      1.762304000     -0.741874000
H        1.345192000      0.391889000     -2.262136000
H        4.010115000     -0.117356000     -0.861801000
H        3.061172000      2.139303000     -0.431163000
H        2.851377000      1.157098000     -2.692286000
H        3.427547000     -1.128365000     -2.198611000
H        1.564855000      2.616568000     -1.188961000

48
Et_4 
B       -0.711791000     -0.056278000      0.223834000
C       -1.739335000     -0.883944000     -0.699261000
C       -2.334543000     -1.073855000     -1.939353000
H       -1.999328000     -0.535932000     -2.817180000
C       -3.385338000     -1.983390000     -2.032523000
H       -3.864848000     -2.148892000     -2.989179000
C       -3.842470000     -2.692101000     -0.921230000
H       -4.663510000     -3.387940000     -1.034193000
C       -3.253181000     -2.520951000      0.328195000
H       -3.595657000     -3.071365000      1.195912000
C       -2.215270000     -1.611900000      0.365495000
N       -1.333774000     -1.197054000      1.459799000
C       -2.036472000     -0.608618000      2.610578000
H       -2.675052000      0.197776000      2.258616000
H       -1.298051000     -0.212615000      3.306949000
H       -2.638570000     -1.369977000      3.111317000
C       -0.491579000     -2.330947000      1.889106000
H       -1.131199000     -3.144046000      2.238146000
H        0.168235000     -2.017189000      2.692139000
H        0.094487000     -2.677189000      1.040008000
C        0.879664000     -0.242925000     -0.013381000
C        1.374236000     -0.248566000     -1.311242000
C        2.723280000     -0.321233000     -1.615866000
C        3.648358000     -0.390643000     -0.589721000
C        3.206563000     -0.379076000      0.720594000
C        1.848474000     -0.297705000      0.976047000
C       -1.131615000      1.447184000      0.570170000
C       -2.104089000      2.043492000     -0.129522000
H       -2.624863000      1.462221000     -0.888001000
F        1.498292000     -0.266441000      2.275513000
F        0.535810000     -0.157242000     -2.347376000
F        4.944465000     -0.465310000     -0.858834000
F        4.085130000     -0.439198000      1.716205000
F        3.137949000     -0.322877000     -2.877600000
C       -0.349977000      2.219868000      1.617255000
H       -1.023590000      2.843979000      2.209816000
H        0.117205000      1.531350000      2.321545000
C        0.735847000      3.102588000      0.995088000
H        0.290444000      3.852542000      0.339521000
H        1.421858000      2.506755000      0.390593000
H        1.317132000      3.617578000      1.761513000
C       -2.560692000      3.470515000     -0.039075000
H       -3.628094000      3.487789000      0.204019000
H       -2.046710000      4.002689000      0.761547000
C       -2.348543000      4.205617000     -1.364703000
H       -2.873066000      3.698391000     -2.176088000
H       -1.289065000      4.233447000     -1.623484000
H       -2.717120000      5.230535000     -1.312353000

44
c1 
C       -1.052737000      3.343679000      0.653873000
H       -1.969295000      2.840402000      0.940396000
H       -0.881273000      4.157681000      1.363044000
C       -1.183575000      3.873164000     -0.763772000
H       -2.052411000      4.534887000     -0.770818000
H       -0.322825000      4.493155000     -1.027309000
C       -1.342904000      2.745115000     -1.776338000
H       -2.262662000      2.192957000     -1.555502000
C       -0.131969000      1.811372000     -1.720417000
H        0.747216000      2.388020000     -2.008476000
H       -0.225044000      1.039190000     -2.484649000
B        0.005287000      1.105427000     -0.259388000
C        1.367966000      0.207731000      0.006445000
F        0.354962000     -1.032771000      1.759524000
C        1.404294000     -0.813316000      0.952044000
F        2.444333000     -2.609748000      2.072361000
C        2.485606000     -1.656147000      1.148907000
F        4.669884000     -2.282847000      0.549905000
C        3.620645000     -1.493003000      0.378081000
F        4.739516000     -0.300453000     -1.301513000
C        3.649798000     -0.482766000     -0.564274000
F        2.681788000      1.302534000     -1.641096000
C        2.543741000      0.336165000     -0.724705000
C       -1.294674000      0.068124000     -0.138208000
C       -1.231789000     -1.018788000     -1.017471000
C       -2.458649000      0.073995000      0.616725000
C       -2.205455000     -1.992680000     -1.141244000
C       -3.464974000     -0.877641000      0.527538000
C       -3.343155000     -1.924546000     -0.359517000
F       -2.707078000      1.029673000      1.536618000
F       -4.544343000     -0.782193000      1.297160000
F       -4.292120000     -2.843606000     -0.461069000
F       -2.056672000     -2.990721000     -2.003814000
F       -0.167946000     -1.185665000     -1.815649000
H       -1.464918000      3.169064000     -2.774909000
N        0.069656000      2.359940000      0.848024000
C        0.055576000      1.904357000      2.262120000
H       -0.835015000      1.322894000      2.461576000
H        0.936435000      1.295371000      2.445232000
H        0.081190000      2.778840000      2.914503000
C        1.354011000      3.093505000      0.665870000
H        1.478607000      3.393636000     -0.367444000
H        1.346342000      3.973769000      1.309731000
H        2.178182000      2.445666000      0.949595000

40
c6 
B       -1.250672000     -0.662344000      0.336330000
N       -2.345832000      0.157938000     -0.725056000
C       -3.588902000     -0.650806000     -0.832867000
C        0.351186000     -0.201978000      0.087433000
C        1.394546000     -1.105146000      0.333798000
C        2.745380000     -0.801407000      0.250483000
C        3.151863000      0.473965000     -0.081224000
C        2.178180000      1.420861000     -0.310400000
C        0.842130000      1.066529000     -0.210665000
F        1.168975000     -2.370325000      0.705882000
F        0.008033000      2.101925000     -0.435725000
F        2.521570000      2.668660000     -0.617990000
F        4.438338000      0.781345000     -0.166199000
F        3.656725000     -1.736600000      0.498018000
C       -1.455057000     -2.265404000      0.122844000
C       -0.991450000     -2.947613000     -1.169515000
C       -1.789979000      0.272605000     -2.094262000
H       -3.379236000     -1.581906000     -1.347201000
H       -1.449639000     -0.705275000     -2.423105000
H       -2.564722000      0.640668000     -2.771125000
H       -0.956062000      0.965417000     -2.097333000
H       -3.976537000     -0.866042000      0.158613000
H       -4.328398000     -0.085392000     -1.401522000
H       -2.497678000     -2.532848000      0.310784000
H       -1.699178000     -2.812287000     -1.992568000
H       -0.027640000     -2.561946000     -1.510505000
H       -0.876748000     -4.024797000     -1.037663000
H       -0.932509000     -2.727131000      0.959432000
C       -1.694638000     -0.276845000      1.849085000
H       -2.576173000     -0.867533000      2.133579000
H       -0.898097000     -0.608588000      2.521927000
C       -2.011269000      1.195164000      2.092864000
H       -2.285107000      1.377150000      3.134635000
H       -1.133575000      1.816372000      1.886101000
C       -3.156439000      1.629833000      1.185735000
H       -4.045709000      1.030717000      1.402243000
C       -2.779085000      1.530532000     -0.281326000
H       -1.969078000      2.215973000     -0.486408000
H       -3.618155000      1.816019000     -0.921659000
H       -3.433148000      2.670793000      1.367746000

36
d4 
B        6.380593000     14.386371000      7.100967000
C        6.160808000     14.372883000      8.693748000
C        5.547336000     13.817330000      9.807959000
H        4.951715000     12.915621000      9.738240000
C        5.723940000     14.447558000     11.037517000
H        5.256515000     14.032936000     11.921840000
C        6.492483000     15.604973000     11.165344000
H        6.604458000     16.064353000     12.138708000
C        7.120621000     16.173880000     10.060773000
H        7.723296000     17.069332000     10.149673000
C        6.914734000     15.511312000      8.867957000
N        7.410275000     15.771163000      7.513864000
C        7.014029000     17.077114000      6.963805000
H        5.941575000     17.200990000      7.086446000
H        7.263134000     17.098788000      5.903468000
H        7.544371000     17.877584000      7.483918000
C        8.869796000     15.588658000      7.424268000
H        9.372328000     16.355890000      8.016694000
H        9.180702000     15.669888000      6.384593000
H        9.129520000     14.606382000      7.812314000
C        7.261437000     13.247509000      6.375646000
C        7.376854000     11.948747000      6.843951000
C        8.093911000     10.967120000      6.176373000
C        8.730130000     11.277591000      4.988275000
C        8.637981000     12.562237000      4.479170000
C        7.906318000     13.504989000      5.176190000
C        5.148921000     14.850745000      6.209530000
C        3.902738000     14.952863000      6.663064000
H        5.309590000     15.042996000      5.148599000
H        3.069688000     15.215255000      6.019735000
H        3.666920000     14.765041000      7.706134000
F        7.841945000     14.740502000      4.646493000
F        6.773948000     11.582242000      7.977480000
F        9.422717000     10.351961000      4.338969000
F        9.247123000     12.868658000      3.338375000
F        8.175362000      9.733839000      6.662929000

28
i5 
B  6.0780184863  14.5320219777  6.4387621913
C  6.2180795291  14.8336736752  8.0365183623
C  5.2116437285  14.6353710571  8.9871921906
H  4.2606625919  14.2473251478  8.6450176968
C  5.3991344561  14.9282631562  10.3303207695
H  4.5932755449  14.7604160514  11.033736235
C  6.608809754  15.4404771589  10.7836424292
H  6.7533572124  15.674356695  11.8297413278
C  7.6363563372  15.6510715775  9.8782309723
H  8.5841060563  16.0546184037  10.2140899903
C  7.4091485086  15.3349467477  8.5491237545
N  8.4897396786  15.5785427258  7.5592280738
C  8.5942366499  17.0156004097  7.2017611654
H  7.613012806  17.3459372683  6.8716723414
H  9.3234090226  17.1294321533  6.4014909909
H  8.906095491  17.5696896761  8.0843029997
C  9.7956600349  14.9847608455  7.930458081
H  10.201507913  15.5063266881  8.7927752797
H  10.4708989488  15.0813069433  7.0825413272
H  9.6342904515  13.9353233722  8.1618556536
H  8.1828770876  15.0647624302  6.7159657918
H  6.3522359593  15.5505455948  5.8212899061
C  7.097052258  13.3588596805  6.0061367434
C  8.06640583  13.4728726622  5.0947520979
H  6.9937332218  12.3895454971  6.4968485509
H  8.7273042944  12.6553077615  4.8249332358
H  8.1937449075  14.3971976955  4.5321417448
Cl  4.3247842966  14.0144828515  6.0102834171

32
d3 
B        6.438548000     14.342786000      7.146472000
C        6.175226000     14.312307000      8.732201000
C        5.567864000     13.749078000      9.845857000
H        4.992590000     12.834261000      9.779869000
C        5.724067000     14.389947000     11.072538000
H        5.261036000     13.969041000     11.956262000
C        6.465502000     15.565390000     11.200929000
H        6.561126000     16.030608000     12.173205000
C        7.088238000     16.143502000     10.098035000
H        7.671427000     17.051947000     10.185244000
C        6.904405000     15.467167000      8.909860000
N        7.392031000     15.723102000      7.549888000
C        6.923842000     16.991845000      6.969419000
H        5.847599000     17.060329000      7.104633000
H        7.158261000     16.995379000      5.906140000
H        7.413714000     17.834251000      7.461914000
C        8.855954000     15.600748000      7.444543000
H        9.333839000     16.407434000      8.003443000
H        9.146276000     15.659531000      6.396977000
H        9.161442000     14.642424000      7.858316000
C        7.299425000     13.213051000      6.399424000
C        7.479702000     11.922546000      6.869755000
F        6.947069000     11.545021000      8.034738000
C        8.193666000     10.959079000      6.172375000
F        8.337792000      9.731872000      6.660639000
C        8.762359000     11.282078000      4.954046000
F        9.452795000     10.374581000      4.277135000
C        8.606805000     12.560426000      4.443562000
F        9.151880000     12.877498000      3.273482000
C        7.880270000     13.484152000      5.170338000
F        7.749034000     14.713079000      4.642124000
H        5.534386000     14.747107000      6.466811000

90
h_c6_7 
C       -0.946496000     -0.125400000      2.082592000
C       -0.717471000     -0.794874000      0.893342000
C       -0.705544000     -2.179506000      1.026081000
C       -0.901748000     -2.841087000      2.227769000
C       -1.119865000     -2.114023000      3.385773000
C       -1.137427000     -0.735221000      3.311333000
B       -0.536273000      0.006078000     -0.535236000
C       -1.984195000      0.347568000     -1.219234000
F       -0.512645000     -2.962774000     -0.040046000
F       -0.882361000     -4.169486000      2.287388000
F       -1.298087000     -2.730865000      4.549379000
F       -1.312956000     -0.005761000      4.416432000
F       -0.964745000      1.232688000      2.106457000
N        1.925109000      1.620554000      1.617621000
C        1.902494000      1.097202000      3.015046000
C        1.507538000      3.046145000      1.544818000
H        0.490514000      3.112523000      1.921835000
H        0.940113000      1.329732000      3.463000000
H        2.711761000      1.572724000      3.565076000
H        2.052274000      0.020878000      2.971694000
H        1.540145000      3.355639000      0.503285000
H        2.179948000      3.648966000      2.149734000
H        1.220780000      1.089407000      1.057508000
H        0.047134000      1.068285000     -0.267223000
C       -2.773447000      1.468915000     -0.527475000
H       -3.017981000      1.172206000      0.499033000
H       -3.740308000      1.604600000     -1.033311000
H       -1.748059000      0.712680000     -2.226619000
C        4.332025000      2.160202000      1.106380000
C        3.217743000      1.350697000      0.971958000
C        3.261830000      0.213226000      0.186325000
C        4.390370000     -0.126492000     -0.553515000
C        5.497459000      0.700727000     -0.431800000
C        5.475761000      1.818991000      0.400100000
C        2.850984000     -1.368976000     -1.992433000
C        1.809802000     -0.936712000     -1.182654000
C        0.483786000     -0.769037000     -1.547657000
C        0.205579000     -1.170703000     -2.857272000
C        1.192784000     -1.656936000     -3.705845000
C        2.515238000     -1.741691000     -3.288812000
H        6.396727000      0.482715000     -0.992160000
H        6.356082000      2.440894000      0.484314000
H       -0.805885000     -1.078523000     -3.234306000
H        0.935605000     -1.952196000     -4.715341000
H        3.274684000     -2.086567000     -3.977429000
O        2.141930000     -0.532950000      0.125346000
C        4.264487000     -1.382172000     -1.408026000
C        5.338845000     -1.436310000     -2.487395000
H        5.237392000     -2.349949000     -3.071979000
H        5.271441000     -0.582774000     -3.163728000
H        6.332538000     -1.453700000     -2.037810000
C        4.413999000     -2.610778000     -0.486746000
H        5.402254000     -2.619132000     -0.022619000
H        3.656519000     -2.609571000      0.296783000
H        4.292280000     -3.521001000     -1.075087000
H        4.314557000      3.046611000      1.726516000
C       -2.864183000     -0.912924000     -1.437538000
C       -3.811314000     -1.252318000     -0.277429000
C       -3.690662000     -0.832126000     -2.727356000
H       -2.192469000     -1.774453000     -1.549311000
C       -4.540015000     -2.571617000     -0.526476000
H       -4.557054000     -0.456629000     -0.174956000
H       -3.270777000     -1.294289000      0.670222000
C       -4.454285000     -2.126775000     -3.001739000
H       -4.399120000      0.001618000     -2.647784000
H       -3.035868000     -0.601423000     -3.572808000
C       -5.344663000     -2.511204000     -1.822659000
H       -5.196702000     -2.806910000      0.314402000
H       -3.804670000     -3.381478000     -0.592184000
H       -5.050085000     -2.033470000     -3.912913000
H       -3.730695000     -2.930640000     -3.177269000
H       -5.837881000     -3.466994000     -2.013773000
H       -6.136304000     -1.761527000     -1.712955000
C       -2.102414000      2.843351000     -0.461624000
C       -1.661326000      3.363312000     -1.829742000
C       -3.030311000      3.852975000      0.217432000
H       -1.203167000      2.757708000      0.158095000
C       -1.051229000      4.761492000     -1.744026000
H       -2.531876000      3.384126000     -2.497975000
H       -0.938788000      2.675231000     -2.272797000
C       -2.406080000      5.242363000      0.314574000
H       -3.961035000      3.919990000     -0.359017000
H       -3.303281000      3.485526000      1.210732000
C       -1.993377000      5.750667000     -1.064138000
H       -0.777730000      5.117158000     -2.739853000
H       -0.119876000      4.707470000     -1.166259000
H       -3.099166000      5.941096000      0.788414000
H       -1.518603000      5.195531000      0.958074000
H       -1.526019000      6.735168000     -0.987845000
H       -2.890062000      5.872127000     -1.681414000

44
g6 
B        0.278731000     -1.081075000      0.625969000
N        1.008756000     -1.572384000     -0.881097000
C        0.064281000     -1.730260000     -2.005888000
C       -1.058350000     -0.201453000      0.220668000
C       -1.097277000      1.187478000      0.123974000
C       -2.248789000      1.909075000     -0.161624000
C       -3.438839000      1.245395000     -0.379733000
C       -3.455925000     -0.135693000     -0.314400000
C       -2.285552000     -0.813086000     -0.024629000
F       -0.002552000      1.932537000      0.291996000
F       -2.392406000     -2.151693000     -0.011202000
F       -4.589237000     -0.794653000     -0.535917000
F       -4.546350000      1.918790000     -0.656571000
F       -2.213215000      3.235517000     -0.233392000
C       -0.042852000     -2.362433000      1.558095000
C       -0.897664000     -1.996775000      2.776877000
C        1.727621000     -2.861762000     -0.687604000
H       -0.720407000     -2.421606000     -1.704315000
H        1.004032000     -3.645104000     -0.478107000
H        2.287750000     -3.096325000     -1.592928000
H        2.412090000     -2.758923000      0.150462000
H       -0.369096000     -0.764981000     -2.251761000
H        0.584457000     -2.132704000     -2.875564000
H        0.900486000     -2.780563000      1.923028000
H       -0.456089000     -1.175504000      3.343750000
H       -1.900453000     -1.683118000      2.483765000
H       -1.006031000     -2.842321000      3.457776000
H       -0.547698000     -3.169239000      1.020859000
C        3.740026000      0.640247000     -2.284052000
H        4.274458000      0.839930000     -3.203428000
C        4.098526000      1.295719000     -1.135381000
H        4.915756000      2.006719000     -1.149875000
C        3.402777000      1.062195000      0.077623000
C        3.668353000      1.674108000      1.325685000
H        4.477281000      2.389074000      1.411900000
C        2.897865000      1.354147000      2.413490000
H        3.111795000      1.821969000      3.366640000
C        1.494867000     -0.151490000      1.136695000
C        2.340692000      0.144169000      0.044115000
C        2.026030000     -0.544080000     -1.135282000
C        2.693021000     -0.316543000     -2.301585000
H        2.458817000     -0.844261000     -3.217081000
C        1.805762000      0.453345000      2.327206000
H        1.204297000      0.290727000      3.212997000

48
g1 
B       -0.020950000     -0.365802000      0.088857000
C       -1.702774000     -1.950075000      1.121037000
C       -1.816255000     -2.002777000     -0.275055000
C       -0.854642000     -1.243736000     -0.973368000
C       -0.931336000     -1.253906000     -2.342281000
H       -0.231189000     -0.683140000     -2.941894000
C       -1.935313000     -2.008854000     -2.994621000
H       -1.967175000     -2.007677000     -4.077002000
C       -2.877973000     -2.724424000     -2.298488000
H       -3.648351000     -3.276365000     -2.822654000
C       -2.849794000     -2.732350000     -0.885423000
C       -3.775189000     -3.384475000     -0.029422000
H       -4.590772000     -3.950400000     -0.462782000
C       -3.652637000     -3.291374000      1.330891000
H       -4.374847000     -3.784097000      1.968223000
C       -2.592639000     -2.568535000      1.940790000
H       -2.517399000     -2.525540000      3.019611000
C        1.607598000     -0.377225000      0.052879000
C        2.352963000     -1.276950000     -0.696605000
C        3.740210000     -1.290316000     -0.719922000
C        4.444179000     -0.383217000      0.047501000
C        3.748532000      0.523202000      0.828859000
C        2.366952000      0.503167000      0.814601000
C       -0.662407000      1.151806000      0.027869000
C       -1.964485000      1.467527000      0.402845000
C       -2.551068000      2.710543000      0.237791000
C       -1.837529000      3.723260000     -0.370951000
C       -0.554431000      3.458486000     -0.807481000
C       -0.005593000      2.201659000     -0.612421000
F        1.223606000      2.045950000     -1.118271000
F       -2.378181000      4.919635000     -0.546928000
F       -2.760223000      0.538561000      0.957218000
F        1.758659000      1.413696000      1.590416000
F        5.768268000     -0.385237000      0.043843000
F        1.755813000     -2.219906000     -1.430914000
F       -3.796231000      2.928247000      0.646777000
F        0.142341000      4.408416000     -1.419911000
F        4.411370000      1.398131000      1.575694000
F        4.395234000     -2.176845000     -1.460148000
N       -0.476598000     -1.233340000      1.512116000
C       -0.615148000     -0.419479000      2.743412000
H       -0.785548000     -1.076310000      3.596560000
H        0.309575000      0.132208000      2.893252000
H       -1.445040000      0.268635000      2.645401000
C        0.535233000     -2.299556000      1.795052000
H        0.136750000     -2.953535000      2.569157000
H        0.709366000     -2.870925000      0.885850000
H        1.460923000     -1.840722000      2.132264000

42
Me_4 
B        6.394477000     14.399283000      7.009029000
C        6.184712000     14.370068000      8.604459000
C        5.579490000     13.785982000      9.709201000
H        5.010945000     12.868314000      9.624719000
C        5.721540000     14.412003000     10.945142000
H        5.259370000     13.974883000     11.821400000
C        6.446805000     15.595291000     11.088496000
H        6.531435000     16.052985000     12.065435000
C        7.067244000     16.190942000      9.994119000
H        7.638490000     17.105569000     10.095624000
C        6.898717000     15.529696000      8.794117000
N        7.423242000     15.810123000      7.455884000
C        7.035379000     17.120673000      6.914418000
H        5.951759000     17.206662000      6.941739000
H        7.383801000     17.189261000      5.884569000
H        7.487623000     17.920362000      7.505250000
C        8.890206000     15.653790000      7.438603000
H        9.341967000     16.389919000      8.106887000
H        9.263803000     15.802702000      6.429261000
H        9.143675000     14.654269000      7.785514000
C        7.301083000     13.259186000      6.310072000
C        7.257677000     11.939666000      6.735383000
C        7.984881000     10.923507000      6.135980000
C        8.799655000     11.215576000      5.057230000
C        8.869224000     12.516547000      4.590624000
C        8.119459000     13.495919000      5.216760000
C        5.132439000     14.858045000      6.138986000
C        3.936458000     14.991891000      6.724111000
H        3.866553000     14.820859000      7.793680000
F        8.219958000     14.739625000      4.713384000
F        6.475896000     11.588453000      7.759717000
F        9.505323000     10.257501000      4.472060000
F        9.646042000     12.807427000      3.551929000
F        7.906857000      9.674987000      6.582691000
C        5.280159000     15.069292000      4.651745000
H        5.968668000     15.888607000      4.430716000
H        5.700860000     14.181413000      4.173145000
H        4.331910000     15.290475000      4.164121000
C        2.644093000     15.350854000      6.037767000
H        1.828904000     15.422040000      6.755680000
H        2.713245000     16.308842000      5.517922000
H        2.364398000     14.601931000      5.293186000

50
Et_5 
B       -0.337551000      0.075571000     -0.466705000
C       -1.056728000     -1.194856000      0.277228000
C       -0.499868000     -1.950114000      1.313551000
H        0.516281000     -1.734028000      1.624428000
C       -1.201208000     -2.962800000      1.952534000
H       -0.732217000     -3.520194000      2.753451000
C       -2.500237000     -3.272940000      1.569588000
H       -3.046412000     -4.066716000      2.060710000
C       -3.095280000     -2.551546000      0.546181000
H       -4.107320000     -2.781383000      0.235163000
C       -2.363022000     -1.539994000     -0.050457000
N       -2.983237000     -0.742148000     -1.136999000
C       -2.968616000     -1.476216000     -2.427050000
H       -1.941205000     -1.770637000     -2.626562000
H       -3.337372000     -0.819866000     -3.213248000
H       -3.603952000     -2.354085000     -2.333046000
C       -4.316203000     -0.189504000     -0.801315000
H       -5.038997000     -0.997738000     -0.728966000
H       -4.608272000      0.503122000     -1.588346000
H       -4.231969000      0.335488000      0.146802000
C        1.279123000      0.029815000     -0.274570000
C        2.082806000      1.040791000      0.229599000
F        1.554173000      2.195676000      0.655791000
C        3.464648000      0.946767000      0.321660000
C        4.101874000     -0.199764000     -0.109348000
F        5.424226000     -0.307052000     -0.029289000
C        3.346506000     -1.235194000     -0.631730000
C        1.972846000     -1.095992000     -0.703566000
F        1.297181000     -2.125400000     -1.236763000
H       -2.348321000      0.068867000     -1.232981000
H       -0.538174000     -0.020923000     -1.675975000
C       -1.073113000      1.416617000      0.079840000
C       -1.673955000      2.280903000     -0.749707000
H       -1.593783000      2.095453000     -1.824309000
F        3.950126000     -2.342096000     -1.060975000
F        4.182938000      1.952087000      0.818215000
C       -2.340808000      3.582055000     -0.396076000
H       -3.333961000      3.630726000     -0.856047000
H       -2.493173000      3.659010000      0.680841000
C       -1.100443000      1.641581000      1.582050000
H       -0.869384000      2.684511000      1.812495000
C       -1.509168000      4.772516000     -0.879152000
H       -1.998003000      5.720856000     -0.652321000
H       -0.528464000      4.763774000     -0.401448000
H       -1.350790000      4.721510000     -1.957824000
H       -0.307566000      1.048236000      2.044766000
C       -2.432286000      1.259217000      2.233419000
H       -2.643118000      0.196000000      2.097221000
H       -2.415429000      1.456381000      3.306644000
H       -3.257004000      1.831833000      1.802190000

41
b1 
B        0.074567000      1.162244000      0.239568000
C        1.344043000      3.188391000     -0.269135000
N        0.256871000      2.371977000     -0.902406000
C       -0.961209000      3.217300000     -0.996652000
H       -1.343007000      3.418771000     -0.000112000
H       -1.717366000      2.703933000     -1.578059000
H       -0.703536000      4.157540000     -1.486504000
C        0.685150000      1.982223000     -2.264661000
H        0.823023000      2.883034000     -2.865027000
H       -0.062735000      1.344388000     -2.721268000
H        1.629480000      1.447569000     -2.198328000
C       -1.350704000      0.342714000      0.201040000
C       -1.717419000     -0.314254000      1.374786000
F       -0.911371000     -0.283950000      2.441597000
C       -2.880356000     -1.049585000      1.526185000
F       -3.160800000     -1.643988000      2.680120000
C       -3.753844000     -1.168434000      0.461691000
F       -4.876119000     -1.862394000      0.583756000
C       -3.429110000     -0.561743000     -0.735039000
F       -4.240947000     -0.680018000     -1.780637000
C       -2.248402000      0.155368000     -0.839127000
F       -2.003023000      0.656662000     -2.063858000
C        1.317141000      0.100977000      0.026204000
C        2.501764000      0.112157000      0.754477000
F        2.769556000      1.095508000      1.623901000
C        3.495655000     -0.846935000      0.630250000
F        4.600579000     -0.774617000      1.363592000
C        3.338153000     -1.879135000     -0.273718000
F        4.278034000     -2.801837000     -0.410634000
C        2.193331000     -1.924841000     -1.048319000
F        2.037966000     -2.894914000     -1.941607000
C        1.229189000     -0.945498000     -0.888367000
F        0.172838000     -1.033795000     -1.707496000
C        0.963999000      3.365346000      1.194089000
C        0.176653000      2.094005000      1.580777000
H       -0.823005000      2.364583000      1.928284000
H        0.366633000      4.268272000      1.326142000
H        1.461046000      4.116442000     -0.832146000
H        0.645481000      1.580463000      2.413536000
H        1.866260000      3.492545000      1.789010000
H        2.262172000      2.609158000     -0.362018000

37
b6 
B       -1.445222000      0.045416000      0.630775000
N       -2.234177000      0.014854000     -0.866829000
C       -3.668237000     -0.291686000     -0.672309000
C        0.186160000      0.045694000      0.294527000
C        0.896150000     -1.113124000     -0.011357000
C        2.267097000     -1.179919000     -0.190646000
C        3.021601000     -0.027437000     -0.085382000
C        2.375217000      1.163775000      0.172868000
C        0.997633000      1.177960000      0.339529000
F        0.250006000     -2.272231000     -0.201183000
F        0.483011000      2.402298000      0.520483000
F        3.075219000      2.291871000      0.244208000
F        4.335861000     -0.062321000     -0.253579000
F        2.859836000     -2.334998000     -0.477807000
C       -1.968461000     -1.100153000      1.664374000
C       -1.911082000     -2.619126000      1.457554000
C       -1.707073000     -0.906014000     -1.891334000
H       -3.768549000     -1.324181000     -0.346440000
H       -1.787813000     -1.929176000     -1.534756000
H       -2.279450000     -0.789584000     -2.814048000
H       -0.663001000     -0.674611000     -2.084415000
H       -4.086230000      0.362721000      0.086879000
H       -4.200432000     -0.148208000     -1.614606000
H       -3.012702000     -0.845894000      1.876433000
H       -2.240622000     -2.925623000      0.461176000
H       -0.910534000     -3.021535000      1.594086000
H       -2.561685000     -3.121601000      2.176466000
H       -1.456347000     -0.868689000      2.606599000
H       -2.721960000      1.601240000     -2.190792000
C       -2.081903000      1.428957000     -1.321698000
H       -1.042240000      1.539715000     -1.631382000
C       -2.381466000      2.322234000     -0.118793000
H       -1.798965000      3.238007000     -0.200005000
H       -3.432120000      2.616711000     -0.118210000
C       -2.018327000      1.494358000      1.135812000
H       -2.917709000      1.331520000      1.734348000
H       -1.333556000      2.033437000      1.784619000

56
h5 
B       -0.939263000     -0.433556000     -0.138411000
N        2.308021000     -2.664928000     -0.044672000
C        2.032765000     -2.956004000     -1.485068000
H        1.829412000     -2.016710000     -1.989038000
H        1.152635000     -3.593640000     -1.534566000
H        2.904002000     -3.455006000     -1.903812000
C        2.480315000     -3.917552000      0.725889000
H        3.303392000     -4.489586000      0.304795000
H        1.554044000     -4.480812000      0.648678000
H        2.676219000     -3.667949000      1.765329000
C       -2.561696000     -0.237598000     -0.103664000
C       -3.242306000      0.105145000      1.055047000
F       -2.555685000      0.306986000      2.191443000
C       -4.615043000      0.264277000      1.128238000
C       -5.374998000      0.077643000     -0.012408000
F       -6.697064000      0.222884000      0.029646000
C       -4.745864000     -0.259828000     -1.195674000
C       -3.366846000     -0.406553000     -1.219690000
F       -2.834316000     -0.729603000     -2.404894000
H        1.427071000     -2.220869000      0.318750000
H       -0.642657000     -1.009885000     -1.166977000
C       -0.495845000     -1.367952000      1.121800000
C       -0.517811000     -2.706232000      1.143849000
H       -0.203912000     -0.885399000      2.057662000
H       -0.303470000     -3.285688000      2.039036000
H       -0.849334000     -3.268746000      0.270994000
F       -5.473343000     -0.440269000     -2.298324000
F       -5.212228000      0.594292000      2.273439000
C        4.669309000     -2.020958000      0.553589000
C        3.395431000     -1.692463000      0.130517000
C        3.055068000     -0.373659000     -0.144710000
C        3.968567000      0.663219000      0.011344000
C        5.239474000      0.323759000      0.459785000
C        5.590905000     -0.996151000      0.719322000
C        2.015765000      2.170781000     -0.095106000
C        1.202128000      1.054627000     -0.229875000
C       -0.173788000      1.004945000     -0.049498000
C       -0.752415000      2.233502000      0.269872000
C        0.005667000      3.388727000      0.421232000
C        1.381920000      3.361258000      0.249968000
H        4.946654000     -3.042215000      0.773845000
H        5.979951000      1.098247000      0.606123000
H        6.589984000     -1.230133000      1.059319000
H       -1.824528000      2.286817000      0.419167000
H       -0.478947000      4.321182000      0.681654000
H        1.953787000      4.269850000      0.379293000
O        1.797023000     -0.169858000     -0.562526000
C        3.506671000      2.051875000     -0.406152000
C        4.329502000      3.144799000      0.269345000
H        4.006839000      4.126328000     -0.074077000
H        4.229400000      3.106263000      1.354916000
H        5.383674000      3.052225000      0.006890000
C        3.688776000      2.158645000     -1.935343000
H        4.741493000      2.045478000     -2.203208000
H        3.110859000      1.390185000     -2.450245000
H        3.337230000      3.133099000     -2.277018000

39
e4 
B        0.789168000      0.800897000      0.414767000
N        1.271727000      1.521191000     -1.065392000
C        2.390082000      2.462761000     -0.820357000
H        3.166470000      1.959057000     -0.250230000
H        2.022821000      3.307721000     -0.245733000
H        2.787712000      2.800643000     -1.778886000
C        0.230763000      2.237614000     -1.824519000
H        0.651637000      2.604162000     -2.762891000
H       -0.128832000      3.075239000     -1.232275000
H       -0.595723000      1.564264000     -2.036866000
C       -0.725436000      0.179115000      0.185839000
C       -1.003112000     -1.172362000     -0.005736000
C       -2.287530000     -1.692406000     -0.090735000
C       -3.376922000     -0.850306000      0.001403000
C       -3.161727000      0.505154000      0.168788000
C       -1.864918000      0.978763000      0.251464000
C        0.823768000      1.856688000      1.623169000
C        1.849053000      2.012210000      2.458215000
H       -0.043205000      2.480081000      1.824733000
H        1.818366000      2.720076000      3.280147000
H        2.763535000      1.435304000      2.359460000
F       -1.753948000      2.312046000      0.372907000
F       -0.027510000     -2.074590000     -0.133102000
F       -4.609540000     -1.329745000     -0.082708000
F       -4.197109000      1.336136000      0.237938000
F       -2.477077000     -2.995578000     -0.268114000
C        1.946749000     -0.316856000      0.437430000
C        2.449694000     -1.083402000      1.480802000
H        2.058726000     -0.955476000      2.483954000
C        3.447506000     -2.023252000      1.243420000
H        3.833426000     -2.618713000      2.061259000
C        3.958212000     -2.203389000     -0.036237000
H        4.738700000     -2.932773000     -0.209952000
C        3.471337000     -1.442782000     -1.093283000
H        3.866057000     -1.577328000     -2.093861000
C        2.474531000     -0.518106000     -0.836714000
C        1.787387000      0.354747000     -1.846354000
H        0.919848000     -0.157535000     -2.272384000
H        2.422567000      0.702883000     -2.664434000

62
h2 
B        1.222646000      0.153967000      1.473992000
N       -1.558232000     -1.587664000     -1.587659000
C       -2.011449000     -2.956654000     -1.950191000
H       -2.826364000     -3.246397000     -1.291552000
H       -1.171760000     -3.636596000     -1.841611000
H       -2.337320000     -2.953344000     -2.986187000
C       -0.400314000     -1.159722000     -2.440121000
H       -0.765536000     -1.055096000     -3.459160000
H        0.373674000     -1.922186000     -2.378500000
H       -0.029490000     -0.212168000     -2.057369000
C        2.437707000      0.585054000      0.465567000
C        3.766219000      0.343628000      0.789252000
F        4.080111000     -0.316654000      1.907675000
C        4.832364000      0.735001000     -0.004660000
F        6.086726000      0.477335000      0.358315000
C        4.590251000      1.395517000     -1.195183000
F        5.598872000      1.774967000     -1.973525000
C        3.284466000      1.650200000     -1.568782000
F        3.031685000      2.272416000     -2.721217000
C        2.254844000      1.243849000     -0.738229000
F        1.007591000      1.505942000     -1.185222000
C        0.589051000     -1.323809000      1.140858000
C        1.096751000     -2.261455000      0.252355000
F        2.149030000     -1.986374000     -0.531200000
C        0.551290000     -3.527444000      0.070173000
F        1.048980000     -4.356942000     -0.851679000
C       -0.559380000     -3.908882000      0.795306000
F       -1.123371000     -5.097007000      0.589492000
C       -1.104230000     -3.015256000      1.703572000
F       -2.177560000     -3.367400000      2.404968000
C       -0.520444000     -1.767911000      1.860518000
F       -1.092016000     -0.967551000      2.758357000
H       -1.199600000     -1.607126000     -0.619963000
H        1.699605000      0.020245000      2.576064000
C        0.443058000      2.408278000      2.471069000
C        0.141651000      1.367648000      1.595016000
C       -1.053663000      1.512138000      0.893625000
C       -1.923118000      2.588316000      1.014421000
C       -1.560193000      3.594294000      1.908214000
C       -0.385294000      3.510123000      2.630716000
C       -3.395146000      1.532367000     -0.706527000
C       -2.455030000      0.509263000     -0.742258000
C       -4.665530000      0.349800000     -2.411752000
C       -4.493291000      1.424270000     -1.555762000
H        1.358731000      2.340525000      3.046666000
H       -2.208688000      4.451674000      2.038827000
H       -0.118210000      4.299019000      3.321948000
H       -5.531765000      0.297966000     -3.055728000
H       -5.240330000      2.207756000     -1.544350000
C       -3.222553000      2.715446000      0.227521000
C       -4.413635000      2.757821000      1.200895000
H       -5.355960000      2.856617000      0.659279000
H       -4.450441000      1.849577000      1.802855000
C       -3.195904000      4.007473000     -0.607941000
H       -3.092851000      4.876508000      0.040650000
H       -2.355345000      3.997766000     -1.302207000
H       -4.119064000      4.123069000     -1.177882000
H       -4.320559000      3.609719000      1.873886000
C       -2.632321000     -0.577395000     -1.603325000
C       -3.723467000     -0.668837000     -2.440868000
H       -3.858844000     -1.510145000     -3.104731000
O       -1.347754000      0.466142000      0.009771000

35
e3 
B       -0.816089000     -1.834182000     -0.310958000
N       -0.574432000      1.628834000      0.848285000
C       -1.325827000      2.783262000      0.400456000
H       -2.094240000      2.478769000     -0.308797000
H       -0.652591000      3.475160000     -0.105973000
H       -1.809572000      3.317186000      1.236692000
C        0.543083000      2.010872000      1.686419000
H        0.224887000      2.490675000      2.626724000
H        1.184055000      2.709401000      1.146084000
H        1.133642000      1.126046000      1.935937000
C        0.564060000     -1.098178000     -0.339805000
C        1.667563000     -1.605455000      0.335895000
F        1.545269000     -2.726681000      1.047849000
C        2.899470000     -0.978186000      0.336545000
F        3.925858000     -1.476796000      1.015930000
C        3.054476000      0.192767000     -0.388662000
F        4.224243000      0.811679000     -0.399899000
C        1.988576000      0.715973000     -1.100113000
F        2.143512000      1.842852000     -1.786257000
C        0.766572000      0.070183000     -1.064645000
F       -0.215117000      0.578190000     -1.800937000
H       -1.905973000      1.086230000      2.395944000
C       -3.250748000     -1.714697000     -0.859131000
H       -3.068977000     -2.622998000     -1.421959000
C       -4.518840000     -1.154776000     -0.866765000
H       -5.314134000     -1.609795000     -1.442406000
C       -4.762857000     -0.025992000     -0.101576000
H       -5.752943000      0.411195000     -0.074517000
C       -3.740760000      0.529339000      0.657927000
H       -3.948029000      1.387782000      1.287202000
C       -2.454142000      0.006501000      0.634266000
C       -2.189375000     -1.136083000     -0.149515000
C       -1.402594000      0.638875000      1.520491000
H       -0.803423000     -3.014416000     -0.465863000
H       -0.737049000     -0.135792000      1.906832000

54
iPr_4 
B        0.456007000      0.377488000      0.200864000
C        1.235207000      1.547980000     -0.584664000
C        1.706273000      2.066179000     -1.784342000
H        1.455069000      1.612897000     -2.734950000
C        2.518022000      3.196932000     -1.739557000
H        2.896638000      3.619014000     -2.662053000
C        2.860681000      3.806440000     -0.532257000
H        3.495883000      4.682526000     -0.539159000
C        2.392585000      3.306070000      0.679180000
H        2.647890000      3.774817000      1.621667000
C        1.590685000      2.186998000      0.578886000
N        0.895618000      1.403951000      1.603644000
C        1.797872000      0.795475000      2.593786000
H        2.578866000      0.251745000      2.067455000
H        1.225660000      0.105885000      3.214291000
H        2.242734000      1.570313000      3.222065000
C       -0.127216000      2.231159000      2.273247000
H        0.351191000      3.107542000      2.714782000
H       -0.617282000      1.654499000      3.051103000
H       -0.858527000      2.556510000      1.535702000
C       -1.150321000      0.259809000     -0.000026000
C       -1.654527000      0.314181000     -1.294253000
C       -2.991912000      0.138117000     -1.605299000
C       -3.898006000     -0.110864000     -0.589967000
C       -3.445566000     -0.185505000      0.713922000
C       -2.097027000     -0.009256000      0.975762000
C        1.166672000     -1.057756000      0.260325000
C        2.126462000     -1.324427000     -0.633126000
H        2.451174000     -0.507173000     -1.277303000
F       -1.737227000     -0.123462000      2.267718000
F       -0.829456000      0.521720000     -2.324663000
F       -5.184200000     -0.278935000     -0.864344000
F       -4.303092000     -0.431349000      1.699376000
F       -3.413252000      0.201947000     -2.863232000
C        2.857810000     -2.605765000     -0.934343000
H        2.369533000     -3.446812000     -0.445285000
C        4.300143000     -2.516703000     -0.429988000
C        2.833723000     -2.863169000     -2.441962000
H        1.809806000     -2.940866000     -2.810301000
H        3.321616000     -2.043732000     -2.975555000
H        3.361122000     -3.786504000     -2.687924000
H        4.807999000     -1.665035000     -0.889211000
H        4.859354000     -3.419650000     -0.683240000
H        4.330369000     -2.382037000      0.652269000
C        0.603293000     -2.090193000      1.234324000
H       -0.037425000     -1.547282000      1.932501000
C        1.648315000     -2.798556000      2.103685000
C       -0.301854000     -3.102889000      0.522899000
H       -1.088070000     -2.595231000     -0.038298000
H        0.266277000     -3.710698000     -0.182793000
H       -0.774707000     -3.772593000      1.244658000
H        2.252965000     -3.506450000      1.539270000
H        1.150710000     -3.357178000      2.899447000
H        2.328973000     -2.084414000      2.569940000

45
f6 
C        1.360820000      1.062260000      0.609532000
C        0.998122000     -0.269379000      0.518259000
C        1.866753000     -1.095332000     -0.172867000
C        3.033413000     -0.637594000     -0.757984000
C        3.362145000      0.703413000     -0.642935000
C        2.523304000      1.561888000      0.047079000
B       -0.321069000     -0.843704000      1.192134000
C       -0.202969000     -1.654655000      2.525037000
F        1.565628000     -2.393334000     -0.308417000
F        3.834335000     -1.459842000     -1.423295000
F        4.476531000      1.162832000     -1.192303000
F        2.839548000      2.845470000      0.160760000
F        0.574284000      1.912723000      1.277399000
N       -2.721630000      1.648168000      0.512723000
C       -2.613750000      2.981157000     -0.042123000
C       -4.086588000      1.369372000      0.909729000
H       -4.343821000      2.002404000      1.761867000
H       -3.024241000      3.702890000      0.666181000
H       -3.159931000      3.096647000     -0.992392000
H       -1.565512000      3.229797000     -0.211452000
H       -4.200867000      0.330732000      1.217583000
H       -4.818308000      1.575305000      0.114588000
H       -0.913849000     -2.488326000      2.498761000
C        1.176987000     -2.114499000      2.988297000
H        1.612948000     -2.823181000      2.282932000
H        1.864159000     -1.270704000      3.071410000
H        1.133152000     -2.602387000      3.962189000
H       -0.638706000     -0.965610000      3.267351000
C       -2.003807000      0.655293000     -0.266956000
H       -1.046478000      1.136118000     -0.487899000
H       -2.495501000     -0.849353000      1.244667000
C       -1.713462000     -0.660842000      0.505701000
H       -0.443347000     -0.569949000     -1.900220000
C       -1.467549000     -0.945276000     -1.889864000
C       -1.827225000     -1.743996000     -0.624807000
H       -3.849420000     -2.211773000      0.075538000
H       -1.648669000     -1.516472000     -2.801926000
C       -3.322698000     -2.006137000     -0.856742000
H       -3.464288000     -2.865851000     -1.513518000
H       -1.244746000     -2.650103000     -0.454304000
C       -2.514523000      0.152491000     -1.643326000
C       -3.797944000     -0.694310000     -1.543886000
H       -4.167598000     -0.903798000     -2.548676000
H       -4.603913000     -0.206747000     -1.005599000
H       -2.563417000      0.937937000     -2.396978000

60
Ph_7 
C       -2.865524000      0.124273000     -1.088709000
C       -1.841928000     -0.303398000     -0.254774000
C       -2.188682000     -1.358595000      0.575086000
C       -3.431399000     -1.971517000      0.570697000
C       -4.408295000     -1.515396000     -0.294083000
C       -4.122907000     -0.452327000     -1.131492000
B       -0.392131000      0.452391000     -0.267073000
C        0.909019000     -0.506580000      0.054993000
F       -1.300110000     -1.844696000      1.459997000
F       -3.696500000     -2.985034000      1.390910000
F       -5.608491000     -2.083983000     -0.314595000
F       -5.059567000      0.005616000     -1.959355000
F       -2.672352000      1.169336000     -1.913767000
C       -0.442878000      1.679400000      0.810882000
C       -0.929032000      1.494594000      2.112685000
C       -0.954618000      2.515306000      3.048566000
C       -0.497009000      3.786029000      2.716744000
C       -0.002059000      4.016022000      1.445234000
C        0.020691000      2.960349000      0.545903000
N        0.546712000      3.195898000     -0.819170000
C       -0.465290000      3.854263000     -1.685947000
C        1.863735000      3.874240000     -0.852394000
H        2.248771000      3.827543000     -1.868453000
H       -0.056005000      3.959086000     -2.688952000
H       -0.696773000      4.829670000     -1.264081000
H       -1.351438000      3.223856000     -1.699782000
H        2.534937000      3.349022000     -0.177252000
H        1.740213000      4.910621000     -0.548489000
H        0.359735000      4.999867000      1.173193000
H       -0.522856000      4.588987000      3.440861000
H       -1.338171000      2.325881000      4.043040000
H       -1.297089000      0.514140000      2.393333000
H        0.663889000      2.237323000     -1.190093000
H       -0.248366000      0.870776000     -1.414846000
H        0.878426000     -0.804434000      1.107404000
C        0.907290000     -1.799588000     -0.786547000
H       -0.042326000     -2.313451000     -0.629704000
H        0.948797000     -1.555077000     -1.850753000
C        2.183207000      0.274838000     -0.139249000
C        2.919084000      0.740415000      0.953139000
C        2.679432000      0.570012000     -1.415422000
C        4.114887000      1.428430000      0.785588000
H        2.555060000      0.531911000      1.952673000
C        3.877208000      1.251752000     -1.589696000
H        2.132784000      0.228741000     -2.287604000
C        4.608131000      1.679156000     -0.488317000
H        4.671282000      1.754184000      1.655725000
H        4.249048000      1.435680000     -2.590741000
H        5.550693000      2.194292000     -0.620815000
C        2.033940000     -2.732010000     -0.426189000
C        3.169335000     -2.855733000     -1.221146000
C        1.971635000     -3.467944000      0.756752000
C        4.216496000     -3.688576000     -0.847117000
H        3.233613000     -2.292773000     -2.145262000
C        3.012655000     -4.301828000      1.134224000
H        1.088757000     -3.384329000      1.381487000
C        4.142074000     -4.413813000      0.332612000
H        5.091063000     -3.771230000     -1.480108000
H        2.942159000     -4.869927000      2.053291000
H        4.955461000     -5.065401000      0.624631000

49
f1 
B       -0.056480000     -0.493645000      0.201795000
N       -0.251865000     -1.319673000      1.795947000
C       -0.934650000     -0.647782000      2.910828000
H       -1.815988000     -0.130631000      2.538418000
H       -0.257253000      0.074819000      3.361103000
H       -1.237879000     -1.386584000      3.656687000
C        0.914729000     -2.053617000      2.326074000
H        0.562350000     -2.918156000      2.892502000
H        1.480185000     -1.400821000      2.982493000
H        1.562640000     -2.389002000      1.521678000
C       -1.169539000      0.672699000      0.055974000
C       -2.218007000      0.608753000     -0.853806000
F       -2.409747000     -0.479752000     -1.601733000
C       -3.122124000      1.641558000     -1.049401000
F       -4.105489000      1.522251000     -1.933746000
C       -2.997148000      2.805866000     -0.315343000
F       -3.853686000      3.800911000     -0.487289000
C       -1.968738000      2.920766000      0.603509000
F       -1.839368000      4.033024000      1.317160000
C       -1.087853000      1.866631000      0.762081000
F       -0.115046000      2.032708000      1.664188000
C        1.439939000      0.054500000     -0.057597000
C        1.893703000      0.052188000     -1.371776000
F        1.091246000     -0.387688000     -2.345666000
C        3.147838000      0.498353000     -1.748232000
F        3.528763000      0.474205000     -3.019985000
C        4.012694000      0.978215000     -0.779907000
F        5.220296000      1.408643000     -1.116155000
C        3.605288000      1.004766000      0.540555000
F        4.428749000      1.462604000      1.477397000
C        2.337922000      0.552741000      0.872180000
F        2.016696000      0.613240000      2.173311000
C       -1.157114000     -2.172507000      0.951396000
H       -2.062237000     -1.562280000      0.912078000
C       -0.387832000     -2.000277000     -0.332564000
H        0.591373000     -2.459055000     -0.172007000
C       -1.124447000     -3.014670000     -1.258736000
H       -3.166366000     -2.655329000     -0.410862000
C       -2.388641000     -3.415373000     -0.453312000
H       -0.749775000     -5.124389000     -1.664068000
H       -2.824858000     -4.342222000     -0.827100000
C       -0.331270000     -4.321563000     -1.055412000
H        0.721552000     -4.215527000     -1.316457000
C       -0.542541000     -4.616290000      0.466031000
C       -1.648465000     -3.627767000      0.904257000
H       -2.272797000     -3.966724000      1.728898000
H        0.377295000     -4.493479000      1.037333000
H       -0.879559000     -5.640217000      0.624146000
H       -1.287418000     -2.728941000     -2.293559000

28
a3 
B        1.645841000      0.533030000     -0.747077000
N        2.728638000     -0.318507000      0.214119000
C        3.403199000     -1.509191000     -0.313901000
H        3.689086000     -1.320529000     -1.345593000
H        2.722909000     -2.356599000     -0.280168000
H        4.292088000     -1.726202000      0.283701000
C        2.247487000     -0.560761000      1.581828000
H        3.088456000     -0.819410000      2.229077000
H        1.529320000     -1.378422000      1.571214000
H        1.760616000      0.337233000      1.957133000
C        0.095430000      0.255767000     -0.408127000
C       -0.824237000      1.274169000     -0.206931000
F       -0.442148000      2.553735000     -0.266979000
C       -2.167985000      1.044139000      0.046493000
F       -3.009229000      2.056327000      0.231312000
C       -2.637420000     -0.255182000      0.106660000
F       -3.919035000     -0.494009000      0.352354000
C       -1.758348000     -1.305685000     -0.093045000
F       -2.198820000     -2.559178000     -0.038419000
C       -0.429176000     -1.024612000     -0.348860000
F        0.385981000     -2.077880000     -0.542548000
H        1.932196000      0.234775000     -1.878511000
H        2.652699000      2.649032000     -0.918897000
H        1.959539000      2.333642000      0.676503000
C        2.401759000      1.870041000     -0.204825000
H        4.106922000      1.095633000      1.088054000
C        3.556486000      0.940285000      0.156876000
H        4.262590000      0.830478000     -0.664444000

60
tBu_4 
B       -0.759171000     -0.066279000     -0.184718000
C       -1.647249000      1.118586000     -0.707829000
C       -2.968964000      1.279522000     -0.289111000
H       -3.402635000      0.551355000      0.387898000
C       -3.728868000      2.358913000     -0.717675000
H       -4.749879000      2.473441000     -0.377517000
C       -3.177678000      3.285911000     -1.591244000
H       -3.768695000      4.124063000     -1.937696000
C       -1.867613000      3.136363000     -2.025972000
H       -1.439462000      3.855667000     -2.714296000
C       -1.103600000      2.062650000     -1.584109000
N        0.251698000      1.859592000     -2.027881000
C        0.389933000      1.794338000     -3.475719000
H       -0.325928000      1.084509000     -3.885990000
H        1.396684000      1.449581000     -3.717171000
H        0.236581000      2.767486000     -3.964505000
C        1.175276000      2.834861000     -1.464720000
H        1.009837000      3.847688000     -1.860875000
H        2.198039000      2.535623000     -1.703426000
H        1.066220000      2.869405000     -0.380930000
C        0.573002000      0.327395000      0.583612000
C        0.565666000      1.118270000      1.719758000
C        1.725421000      1.525951000      2.357895000
C        2.949277000      1.144072000      1.836618000
C        2.998313000      0.353709000      0.699632000
C        1.816658000     -0.049660000      0.103948000
C       -1.212120000     -1.558280000     -0.247570000
C       -1.142285000     -2.093120000      0.991213000
H       -0.569983000     -1.486923000      1.694031000
F        1.907088000     -0.800662000     -0.995018000
F       -0.599083000      1.503336000      2.249170000
F        4.072197000      1.528097000      2.426409000
F        4.174564000     -0.004780000      0.197516000
F        1.677482000      2.271950000      3.455292000
C       -1.644157000     -3.325675000      1.736151000
C       -1.822772000     -2.892408000      3.201992000
C       -0.545047000     -4.399743000      1.697141000
H       -0.375755000     -4.773716000      0.688854000
H        0.398751000     -3.996379000      2.068869000
H       -0.829300000     -5.239929000      2.335168000
H       -0.884032000     -2.523772000      3.619398000
H       -2.155330000     -3.736988000      3.807595000
H       -2.566776000     -2.097407000      3.284536000
C       -1.747039000     -2.154990000     -1.556260000
C       -3.278498000     -2.134782000     -1.641718000
C       -1.201997000     -3.574669000     -1.749296000
H       -0.109942000     -3.564463000     -1.731149000
H       -1.543188000     -4.264350000     -0.984351000
H       -1.523861000     -3.963637000     -2.717749000
H       -3.748660000     -2.741257000     -0.873029000
H       -3.593635000     -2.515784000     -2.616610000
H       -3.649353000     -1.112895000     -1.547568000
C       -2.984098000     -3.906337000      1.284303000
H       -2.959914000     -4.337063000      0.287690000
H       -3.274100000     -4.701540000      1.974441000
H       -3.762425000     -3.141822000      1.311162000
C       -1.220649000     -1.325322000     -2.740329000
H       -0.143794000     -1.153510000     -2.660494000
H       -1.412892000     -1.855389000     -3.675368000
H       -1.721848000     -0.359772000     -2.798378000

48
i_Ph_5 
B  6.0419813332  14.3611087712  6.414724666
C  6.1766326503  14.8272267628  7.9699981283
C  5.1823690008  14.6835252275  8.9424539871
H  4.23433084  14.2578195883  8.6388470121
C  5.3863437968  15.0594926527  10.2621058205
H  4.5928722835  14.9273604056  10.9867647883
C  6.6007234052  15.6018429519  10.6669368198
H  6.7598155251  15.8942250147  11.6960494631
C  7.6128585861  15.7685001247  9.7350686724
H  8.5655410688  16.1918730213  10.0317801304
C  7.3672374136  15.3774376835  8.4294765122
N  8.4476497404  15.5379313803  7.4231707483
C  8.753594515  16.9622144355  7.143099942
H  7.8278753283  17.4497756977  6.8479819802
H  9.486003705  17.0140506773  6.3398573315
H  9.1492341568  17.4226033745  8.0448561138
C  9.6595474036  14.7353861068  7.7309283095
H  10.1313539236  15.1357307188  8.6248066255
H  10.3378941994  14.7878686814  6.8812530841
H  9.3493708605  13.7048465405  7.8872516984
H  8.0474908865  15.1369957458  6.561630925
H  6.3729473183  15.2955055812  5.6961497071
C  7.0460754071  13.111147161  6.1234780331
C  8.0226218658  13.2247418139  5.2054094987
H  8.0302464912  14.1464229598  4.620151998
Cl  4.2811208286  13.8797843189  6.0017702014
C  9.0952693807  12.2889848794  4.8129051172
C  9.6023310333  11.280040282  5.6404099638
C  9.6806504017  12.4544106419  3.5535247524
C  10.6383834008  10.4649928856  5.2107326485
C  10.7105841755  11.6343672091  3.1202907238
C  11.1945055314  10.6320559828  3.9491119933
H  9.1840633724  11.127578419  6.6260013043
H  9.3073302003  13.2368362484  2.9025648416
H  11.0129305114  9.6905981846  5.8681419412
H  11.1357730991  11.7786353221  2.1352161365
H  11.999416691  9.9891983243  3.617384636
C  6.8089125398  11.8407679425  6.8550877399
C  6.3523548183  10.7263206608  6.1495848678
C  6.998885202  11.7205873647  8.2325990627
C  6.1202973903  9.5220782907  6.7940901987
C  6.7784632023  10.5097891133  8.8769197594
C  6.3413034645  9.4053979249  8.1606646675
H  6.1819145199  10.8196525898  5.0843487919
H  7.3271679475  12.5756438995  8.8115583756
H  5.7649347179  8.6705907023  6.2277742005
H  6.9431145312  10.4338304785  9.9444214679
H  6.1639795613  8.4639202445  8.6640915076

32
a4 
B       -1.544164000      0.338246000      0.424018000
N       -2.317680000     -0.349740000     -0.968924000
C       -3.625557000     -0.922646000     -0.615919000
H       -4.145311000     -0.251487000      0.062942000
H       -3.471885000     -1.874579000     -0.110440000
H       -4.218769000     -1.071886000     -1.521287000
C       -1.645913000     -1.212461000     -1.946568000
H       -2.220262000     -1.221982000     -2.876522000
H       -1.570712000     -2.224659000     -1.556164000
H       -0.647942000     -0.827987000     -2.145443000
C        0.065270000      0.207768000      0.201597000
C        0.953270000      1.261495000      0.038079000
C        2.327358000      1.095475000     -0.067250000
C        2.869291000     -0.173580000     -0.014512000
C        2.027394000     -1.261093000      0.141980000
C        0.666588000     -1.045538000      0.247388000
C       -1.993888000     -0.341272000      1.792654000
C       -2.660486000      0.301991000      2.747256000
H       -1.693922000     -1.364603000      2.014281000
H       -2.899276000     -0.157349000      3.700491000
H       -2.980272000      1.331829000      2.621195000
F       -0.097254000     -2.142934000      0.382955000
F        0.522849000      2.525907000     -0.025868000
F        4.179128000     -0.350293000     -0.117208000
F        2.533350000     -2.489410000      0.186043000
F        3.125895000      2.146384000     -0.220794000
C       -2.286764000      1.712217000     -0.051286000
C       -2.459317000      1.074239000     -1.423835000
H       -3.247985000      1.856101000      0.443031000
H       -1.756258000      2.656374000     -0.058239000
H       -3.388566000      1.225153000     -1.980232000
H       -1.613452000      1.295570000     -2.074887000

44
Me_5 
B        6.150703000     14.565099000      6.360637000
C        6.244281000     14.872664000      7.969533000
C        5.227798000     14.648986000      8.904033000
H        4.272808000     14.275669000      8.551450000
C        5.397111000     14.895738000     10.258543000
H        4.581333000     14.709470000     10.945530000
C        6.603793000     15.386292000     10.742589000
H        6.736008000     15.586174000     11.797197000
C        7.643067000     15.619080000      9.856275000
H        8.589844000     16.005412000     10.215265000
C        7.431512000     15.347151000      8.515060000
N        8.528483000     15.601446000      7.549072000
C        8.709012000     17.050842000      7.289784000
H        7.748243000     17.450741000      6.974954000
H        9.451802000     17.180687000      6.504801000
H        9.037002000     17.532594000      8.208101000
C        9.794208000     14.907481000      7.882272000
H       10.210656000     15.325860000      8.794758000
H       10.489203000     15.041056000      7.055470000
H        9.571328000     13.851411000      8.012809000
C        4.604076000     14.374589000      5.890753000
C        4.061692000     13.266430000      5.259166000
F        4.809265000     12.185073000      5.002336000
C        2.738702000     13.191767000      4.845814000
C        1.895033000     14.263887000      5.058960000
F        0.625295000     14.210461000      4.669638000
C        2.388618000     15.397637000      5.680776000
C        3.713561000     15.425899000      6.074932000
F        4.137178000     16.555005000      6.662119000
H        8.188968000     15.165699000      6.673574000
H        6.575905000     15.553430000      5.765016000
C        7.143956000     13.313834000      6.065830000
C        8.149934000     13.396041000      5.184982000
H        8.227130000     14.302826000      4.583212000
F        1.586373000     16.440801000      5.886117000
F        2.274636000     12.098096000      4.244295000
C        9.160472000     12.327399000      4.873983000
H        8.910534000     11.808661000      3.943942000
H       10.157858000     12.751894000      4.736356000
H        9.219143000     11.577571000      5.662659000
C        6.953315000     12.059762000      6.894665000
H        7.032322000     11.153174000      6.293655000
H        7.697031000     11.991468000      7.696727000
H        5.973952000     12.056869000      7.374263000

46
g7 
C        2.023814000      0.741232000      0.583989000
C        1.173411000     -0.342707000      0.442130000
C        1.580477000     -1.260721000     -0.518942000
C        2.720759000     -1.111950000     -1.291703000
C        3.524349000      0.001525000     -1.115240000
C        3.170967000      0.941330000     -0.165810000
B       -0.130525000     -0.616003000      1.420386000
C        0.304945000     -1.732786000      2.521177000
F        0.865499000     -2.369539000     -0.729214000
F        3.057715000     -2.025281000     -2.197077000
F        4.618590000      0.164973000     -1.849330000
F        3.922026000      2.028185000      0.007627000
F        1.728700000      1.720926000      1.469827000
N       -1.030740000      1.941757000      0.310390000
C       -0.183897000      2.435810000     -0.806133000
C       -1.269363000      2.989888000      1.335988000
H       -0.303776000      3.284276000      1.741213000
H        0.730441000      2.854989000     -0.393544000
H       -0.737680000      3.195918000     -1.352141000
H        0.043781000      1.596218000     -1.458233000
H       -1.888063000      2.558751000      2.118532000
H       -1.769897000      3.841154000      0.882967000
H       -0.522120000      1.192702000      0.844782000
H       -0.333301000      0.409995000      2.073273000
H        0.644729000     -2.652805000      2.031856000
C        1.410889000     -1.245320000      3.457016000
H        2.316029000     -0.987724000      2.900284000
H        1.098602000     -0.347474000      3.995420000
H        1.690337000     -1.997470000      4.197760000
H       -0.571596000     -2.012243000      3.115943000
C       -1.497163000     -1.002996000      0.580530000
C       -2.425913000     -0.106786000     -0.064030000
C       -2.267978000      1.305940000     -0.182495000
C       -3.183907000      2.131361000     -0.771019000
H       -2.998989000      3.196266000     -0.835330000
C       -4.367940000      1.604796000     -1.311231000
H       -5.090825000      2.263399000     -1.772240000
C       -4.573978000      0.258776000     -1.251935000
H       -5.472780000     -0.176591000     -1.671638000
C       -3.634606000     -0.610127000     -0.648956000
C       -3.902018000     -1.996233000     -0.625604000
H       -4.818059000     -2.357739000     -1.076073000
C       -3.012050000     -2.844641000     -0.042138000
H       -3.202912000     -3.910268000     -0.020557000
C       -1.841590000     -2.337707000      0.552342000
H       -1.174136000     -3.049141000      1.018930000

44
d2 
B  6.2350    14.4167     6.4149 
C  6.3109    14.7808     8.0081 
C  5.3309    14.4319     8.9437 
H  4.4455    13.9130     8.5957 
C  5.4586    14.7294    10.2909 
H  4.6768    14.4412    10.9817 
C  6.5825    15.3973    10.7647 
H  6.6829    15.6315    11.8157 
C  7.5775    15.7639     9.8752 
H  8.4589    16.2876    10.2265 
C  7.4116    15.4410     8.5376 
N  8.4708    15.8292     7.5750 
C  8.6015    17.3028     7.4412 
H  7.6226    17.7008     7.1840 
H  9.3225    17.5211     6.6561 
H  8.9364    17.7158     8.3891 
C  9.7700    15.1589     7.8325 
H 10.1764    15.5285     8.7707 
H 10.4467    15.3778     7.0095 
H  9.5903    14.0885     7.8986 
C  4.7008    14.3296     5.8900 
C  4.1177    13.3059     5.1592 
F  4.8212    12.2227     4.8076 
C  2.7999    13.3307     4.7258 
F  2.2957    12.3149     4.0311 
C  2.0063    14.4242     5.0119 
F  0.7436    14.4654     4.6033 
C  2.5467    15.4826     5.7206 
F  1.7993    16.5508     5.9880 
C  3.8648    15.4140     6.1315 
F  4.3412    16.4838     6.7873 
C  7.1585    13.0821     6.2055 
C  6.8009    11.8532     6.7460 
F  5.6412    11.7372     7.3982 
C  7.5787    10.7152     6.6452 
F  7.1803     9.5623     7.1701 
C  8.7985    10.7821     5.9897 
F  9.5650     9.7039     5.8896 
C  9.2122    11.9854     5.4534 
F 10.3920    12.0735     4.8427 
C  8.3893    13.0950     5.5741 
F  8.8819    14.2473     5.0610 
H  8.1061    15.4946     6.6665 
H  6.7374    15.3296     5.7732 


22
i3 
B  6.2868762567  14.4819163832  7.0947420585
C  6.1108476977  14.3769483008  8.6846024987
C  5.5319936919  13.7785829323  9.7948146681
H  4.8914202447  12.9100680937  9.7075605464
C  5.7989675561  14.3271582004  11.0471286707
H  5.3617105438  13.878546264  11.9303571982
C  6.616993135  15.4473471605  11.2007397416
H  6.7966650677  15.8418330616  12.1922839745
C  7.208769981  16.0611643002  10.0997519248
H  7.8493765138  16.9276234492  10.2080393392
C  6.9207220383  15.4736539642  8.8853852029
N  7.3395758004  15.7884707578  7.5164500092
C  6.8920131558  17.1064472129  7.0409049146
H  5.8271592356  17.2062949191  7.2355351481
H  7.0718471501  17.17140639  5.9687584732
H  7.4385036467  17.899456349  7.5552330455
C  8.7819238348  15.6021589672  7.2892817187
H  9.3387101687  16.3865715542  7.8055726896
H  8.9788638543  15.6448196557  6.2192973714
H  9.0762759515  14.6263056264  7.6645602805
H  5.3944085624  14.9396078814  6.4443931029
Cl  7.1850803202  13.1547105942  6.2005270067

88
h_c6_6 
B        0.700480000      0.205461000     -0.852994000
N       -2.010515000     -0.020198000      2.479968000
C       -2.018317000      1.435971000      2.371300000
C        0.542854000      1.696793000     -0.336294000
C        0.075714000      2.691075000     -1.193209000
C       -0.076970000      4.012619000     -0.811468000
C        0.229593000      4.383393000      0.485766000
C        0.691553000      3.430041000      1.374461000
C        0.847953000      2.122573000      0.950992000
F       -0.223427000      2.404536000     -2.459742000
F        1.259697000      1.255009000      1.879063000
F        0.958035000      3.770724000      2.630762000
F        0.079042000      5.639295000      0.873823000
F       -0.509835000      4.924481000     -1.672825000
C        1.901521000     -0.700016000     -0.427592000
C        3.228114000      0.027186000     -0.159789000
C       -1.835175000     -0.434807000      3.857438000
H       -1.125219000      1.828319000      2.858066000
H       -0.903848000     -0.007322000      4.228934000
H       -2.649544000     -0.095907000      4.514933000
H       -1.765364000     -1.521476000      3.915702000
H       -2.014233000      1.741487000      1.327296000
H       -2.898914000      1.867599000      2.867785000
H        2.072256000     -1.452152000     -1.204537000
H        3.320070000      0.876485000     -0.848052000
H        3.228706000      0.465111000      0.839083000
C       -4.059282000     -1.393371000      2.414706000
C       -3.065119000     -0.647078000      1.784509000
C       -3.123478000     -0.555709000      0.385360000
C       -4.153075000     -1.116277000     -0.358753000
C       -5.123949000     -1.859851000      0.306750000
C       -5.065814000     -2.005740000      1.681043000
C       -2.716710000     -0.930384000     -2.323384000
C       -1.738786000     -0.397659000     -1.490140000
C       -0.385776000     -0.376321000     -1.815018000
C       -0.017699000     -0.935981000     -3.040028000
C       -0.965536000     -1.465505000     -3.900658000
C       -2.305437000     -1.467793000     -3.537579000
H       -4.046846000     -1.503531000      3.489277000
H       -5.923837000     -2.329830000     -0.247321000
H       -5.819186000     -2.588552000      2.194328000
H        1.029722000     -0.957011000     -3.319019000
H       -0.663436000     -1.889588000     -4.848965000
H       -3.034331000     -1.900686000     -4.209174000
O       -2.089852000      0.093306000     -0.250727000
C       -4.159223000     -0.838470000     -1.855555000
C       -5.078857000     -1.783673000     -2.619763000
H       -5.074542000     -1.539673000     -3.681939000
H       -4.777512000     -2.825311000     -2.497903000
H       -6.106680000     -1.673824000     -2.274680000
C       -4.645467000      0.610125000     -2.073969000
H       -5.665445000      0.720146000     -1.701635000
H       -4.006561000      1.320494000     -1.548601000
H       -4.627510000      0.852288000     -3.138013000
C        1.234314000     -1.472209000      0.779156000
C        0.588633000     -2.781960000      0.316025000
C        2.161039000     -1.767380000      1.963339000
H        0.413684000     -0.863076000      1.193849000
C       -0.215750000     -3.421384000      1.445772000
H        1.383047000     -3.465368000     -0.008910000
H       -0.053298000     -2.610138000     -0.549833000
C        1.372940000     -2.397962000      3.110827000
H        2.944822000     -2.461420000      1.642987000
H        2.655437000     -0.861677000      2.314356000
C        0.660664000     -3.674375000      2.669904000
H       -0.672823000     -4.352727000      1.105478000
H       -1.036330000     -2.745136000      1.715680000
H        2.037972000     -2.604814000      3.952169000
H        0.631067000     -1.672975000      3.460074000
H        0.063731000     -4.079052000      3.490608000
H        1.410772000     -4.433184000      2.421076000
C        4.479844000     -0.838064000     -0.338222000
C        4.790206000     -1.087216000     -1.816642000
C        5.690555000     -0.199486000      0.343335000
H        4.306452000     -1.812924000      0.132594000
C        6.048842000     -1.931788000     -2.001654000
H        4.934405000     -0.116243000     -2.306626000
H        3.941180000     -1.565869000     -2.311251000
C        6.959209000     -1.029354000      0.161735000
H        5.844693000      0.799836000     -0.082810000
H        5.478893000     -0.058097000      1.406796000
C        7.248375000     -1.283070000     -1.315586000
H        6.251941000     -2.079068000     -3.064424000
H        5.882018000     -2.925032000     -1.570869000
H        7.807768000     -0.531839000      0.635855000
H        6.831937000     -1.990902000      0.670959000
H        8.136328000     -1.908549000     -1.427665000
H        7.467944000     -0.328940000     -1.807068000

     38
d5 
  B       6.16631       14.59079        6.36109
  C       6.25694       14.84868        7.97767
  C       5.22473       14.61119        8.89117
  H       4.27710       14.24097        8.51719
  C       5.37136       14.84061       10.25171
  H       4.54478       14.64381       10.92265
  C       6.56865       15.32689       10.76167
  H       6.68338       15.51265       11.82089
  C       7.62209       15.57483        9.89596
  H       8.56043       15.95995       10.27693
  C       7.43372       15.32045        8.54818
  N       8.53879       15.60575        7.59975
  C       8.65020       17.05896        7.31518
  H       7.67597       17.40389        6.97770
  H       9.39873       17.21159        6.53976
  H       8.93897       17.56988        8.23096
  C       9.83349       14.99047        7.97356
  H      10.21730       15.46611        8.87194
  H      10.53096       15.12924        7.14995
  H       9.66483       13.93076        8.14518
  C       4.61888       14.40590        5.90251
  C       4.02309       13.22440        5.49322
  F       4.72039       12.08096        5.46941
  C       2.69703       13.13455        5.09482
  C       1.90519       14.26645        5.10519
  F       0.63211       14.20068        4.72881
  C       2.45052       15.47029        5.51648
  C       3.77750       15.51102        5.90428
  F       4.24767       16.70140        6.30419
  H       8.24095       15.13990        6.72667
  H       6.58876       15.59583        5.79655
  C       7.16260       13.37112        5.98530
  C       8.18846       13.45751        5.13483
  H       7.03504       12.41196        6.48766
  H       8.85453       12.62657        4.92488
  H       8.36479       14.36886        4.56424
  F       1.69341       16.56591        5.53480
  F       2.17814       11.97086        4.70805
     38
Job 2 : Frequencies
  B       6.16631       14.59079        6.36109
  C       6.25694       14.84868        7.97767
  C       5.22473       14.61119        8.89117
  H       4.27710       14.24097        8.51719
  C       5.37136       14.84061       10.25171
  H       4.54478       14.64381       10.92265
  C       6.56865       15.32689       10.76167
  H       6.68338       15.51265       11.82089
  C       7.62209       15.57483        9.89596
  H       8.56043       15.95995       10.27693
  C       7.43372       15.32045        8.54818
  N       8.53879       15.60575        7.59975
  C       8.65020       17.05896        7.31518
  H       7.67597       17.40389        6.97770
  H       9.39873       17.21159        6.53976
  H       8.93897       17.56988        8.23096
  C       9.83349       14.99047        7.97356
  H      10.21730       15.46611        8.87194
  H      10.53096       15.12924        7.14995
  H       9.66483       13.93076        8.14518
  C       4.61888       14.40590        5.90251
  C       4.02309       13.22440        5.49322
  F       4.72039       12.08096        5.46941
  C       2.69703       13.13455        5.09482
  C       1.90519       14.26645        5.10519
  F       0.63211       14.20068        4.72881
  C       2.45052       15.47029        5.51648
  C       3.77750       15.51102        5.90428
  F       4.24767       16.70140        6.30419
  H       8.24095       15.13990        6.72667
  H       6.58876       15.59583        5.79655
  C       7.16260       13.37112        5.98530
  C       8.18846       13.45751        5.13483
  H       7.03504       12.41196        6.48766
  H       8.85453       12.62657        4.92488
  H       8.36479       14.36886        4.56424
  F       1.69341       16.56591        5.53480
  F       2.17814       11.97086        4.70805

26
i4 
B  6.2723365944  14.4626384012  7.0474297578
C  6.1028585497  14.384084356  8.6381145309
C  5.51377609  13.7808982722  9.7402504228
H  4.8706269251  12.9153751059  9.6408061755
C  5.7744853364  14.3193632068  10.9983288848
H  5.3293375397  13.8673606084  11.875803818
C  6.5983054161  15.4332663188  11.1626690425
H  6.7750107391  15.8209103297  12.1574847445
C  7.1983691676  16.0511852474  10.0685139166
H  7.8418049938  16.9141269564  10.1873363138
C  6.9137847226  15.4779562309  8.846059171
N  7.3477902071  15.8110957657  7.4883984729
C  6.9291341995  17.1495799608  7.0431706442
H  5.8633545825  17.2654540933  7.2194722051
H  7.12961172  17.2444752124  5.9764997218
H  7.4841134675  17.9154943574  7.5889354051
C  8.7932226233  15.6208931567  7.2828747444
H  9.3447804313  16.39921701  7.8145091595
H  9.0086229743  15.6736423187  6.2168244861
H  9.0805818615  14.6417587112  7.6539437157
C  5.0700037398  14.9563718699  6.1511817578
C  3.8335535407  15.1347148849  6.6065276985
H  5.2461394739  15.1097780155  5.0867811402
H  3.0116429592  15.4264345207  5.9617834369
H  3.594156111  14.979273682  7.6542958968
Cl  7.2637458229  13.148999196  6.2137750327

42
c7 
C        1.007673000      0.477481000      0.948485000
C        0.394791000     -0.585611000      0.301333000
C        1.171828000     -1.168269000     -0.692068000
C        2.435201000     -0.722461000     -1.046557000
C        2.985580000      0.361545000     -0.384594000
C        2.264091000      0.967998000      0.626787000
B       -1.116933000     -1.125419000      0.678220000
C       -1.039789000     -2.343723000      1.747789000
F        0.711519000     -2.228948000     -1.366619000
F        3.127946000     -1.320246000     -2.012465000
F        4.194036000      0.807612000     -0.710742000
F        2.781263000      2.010188000      1.277415000
F        0.371760000      1.118461000      1.950288000
N       -1.918734000      1.606840000     -0.352202000
C       -1.201234000      1.707505000     -1.640561000
C       -1.621763000      2.771558000      0.512468000
H       -0.545184000      2.905156000      0.573264000
H       -0.136509000      1.794867000     -1.433963000
H       -1.558941000      2.589260000     -2.172815000
H       -1.377656000      0.812882000     -2.226645000
H       -2.013100000      2.571363000      1.507214000
H       -2.092446000      3.656173000      0.085199000
H       -1.601751000      0.745964000      0.185337000
H       -1.686049000     -0.190193000      1.279245000
H       -0.511225000     -3.187042000      1.286116000
C       -0.372533000     -1.991037000      3.075222000
H        0.659068000     -1.662225000      2.921163000
H       -0.898048000     -1.169663000      3.568633000
H       -0.343845000     -2.833430000      3.770199000
H       -2.058124000     -2.704344000      1.938926000
H       -1.575533000     -1.178217000     -1.604921000
C       -1.992643000     -1.542368000     -0.658135000
H       -1.918624000     -2.629692000     -0.748103000
C       -3.483759000     -1.169006000     -0.610510000
H       -4.080579000     -1.914223000     -1.142612000
H       -3.839087000     -1.178962000      0.426115000
C       -3.837396000      0.181943000     -1.243560000
H       -3.475450000      0.214300000     -2.274969000
H       -4.925161000      0.272976000     -1.311203000
C       -3.398454000      1.429023000     -0.493138000
H       -3.782709000      1.399218000      0.528011000
H       -3.771513000      2.333982000     -0.978529000

44
Me_6 
C        2.591937000      1.969871000     -0.215695000
C        1.951242000      0.738855000     -0.251826000
C        2.524433000     -0.264704000     -0.999039000
C        3.698995000     -0.176666000     -1.716882000
C        4.331535000      1.062798000     -1.659279000
C        3.781962000      2.114322000     -0.926444000
B        0.810480000     -0.249405000      0.320237000
N        1.557954000     -1.357064000     -0.849498000
C        0.845129000     -1.572819000     -2.126129000
C       -0.743540000      0.001693000     -0.039142000
C       -1.271798000      1.281994000     -0.112757000
C       -2.610576000      1.539504000     -0.361267000
C       -3.482211000      0.481882000     -0.548072000
C       -3.003505000     -0.814532000     -0.476032000
C       -1.660452000     -1.022084000     -0.217027000
F       -0.484133000      2.345470000      0.075840000
F       -1.255004000     -2.303421000     -0.150954000
F       -3.833592000     -1.837802000     -0.650962000
F       -4.766336000      0.707256000     -0.790282000
F       -3.065816000      2.786019000     -0.420098000
C        1.062444000     -0.672013000      1.859715000
C        0.788466000      0.577745000      2.716586000
C        2.132722000     -2.623792000     -0.372497000
H        0.073088000     -2.325700000     -1.992009000
H        1.328395000     -3.343300000     -0.229730000
H        2.838726000     -3.012002000     -1.109907000
H        2.647139000     -2.456409000      0.569549000
H        0.398495000     -0.633469000     -2.443781000
H        1.556432000     -1.907347000     -2.883934000
H        4.112427000     -0.997571000     -2.289894000
H        5.259606000      1.214336000     -2.194684000
H        4.299231000      3.065496000     -0.912721000
H        2.186938000      2.805840000      0.341118000
H        2.130933000     -0.895970000      1.982876000
C        0.254403000     -1.864396000      2.375367000
C        1.137347000      0.418964000      4.193502000
H        1.354071000      1.419895000      2.308787000
H       -0.269809000      0.847832000      2.624957000
H        0.535289000     -2.127309000      3.396607000
H       -0.814449000     -1.632055000      2.379803000
H        0.386962000     -2.756430000      1.763677000
H        1.028561000      1.365918000      4.723714000
H        0.491979000     -0.307667000      4.687451000
H        2.170653000      0.084949000      4.313022000

42
g4 
B        0.280708000      0.362899000      0.706665000
N        0.992987000      1.519237000     -0.407584000
C        1.052615000      2.897022000      0.139479000
H        1.660103000      2.889873000      1.039541000
H        0.045231000      3.223634000      0.379860000
H        1.488494000      3.566961000     -0.601783000
C        0.275031000      1.547079000     -1.707612000
H        0.833863000      2.159153000     -2.415567000
H       -0.716623000      1.968084000     -1.559752000
H        0.192172000      0.530370000     -2.086126000
C       -1.248695000      0.026570000      0.218436000
C       -1.675771000     -1.209887000     -0.253043000
C       -2.999438000     -1.504473000     -0.550929000
C       -3.969419000     -0.533553000     -0.402082000
C       -3.596108000      0.724789000      0.034650000
C       -2.267119000      0.967804000      0.325796000
C        0.271349000      1.012541000      2.177956000
C        1.074970000      0.658876000      3.177727000
H       -0.463048000      1.782169000      2.409785000
H        0.997909000      1.112500000      4.160299000
H        1.836875000     -0.104260000      3.059318000
F       -1.976934000      2.229959000      0.691974000
F       -0.814192000     -2.206532000     -0.464755000
F       -5.236222000     -0.796089000     -0.688918000
F       -4.509251000      1.682842000      0.156301000
F       -3.339340000     -2.711991000     -0.988318000
C        2.349280000      1.001300000     -0.643282000
C        2.513975000     -0.286529000     -0.117131000
C        1.397078000     -0.785696000      0.582504000
C        1.532188000     -2.031899000      1.140428000
H        0.721146000     -2.473280000      1.707462000
C        2.733316000     -2.764554000      0.988222000
H        2.803421000     -3.748661000      1.434915000
C        3.810506000     -2.262958000      0.301626000
H        4.722460000     -2.839211000      0.205269000
C        3.731028000     -0.976621000     -0.277208000
C        4.766456000     -0.317226000     -0.985849000
H        5.715532000     -0.820195000     -1.126833000
C        4.578403000      0.945391000     -1.481897000
H        5.380921000      1.437322000     -2.015459000
C        3.349971000      1.634305000     -1.317696000
H        3.232833000      2.628992000     -1.728301000

38
g3 
B       -0.244554000     -0.823368000      0.941095000
N       -1.103460000     -1.727476000     -0.234899000
C       -1.497989000     -3.022719000      0.378385000
H       -2.059896000     -2.818744000      1.285975000
H       -0.595621000     -3.576476000      0.628882000
H       -2.112378000     -3.588896000     -0.322679000
C       -0.339386000     -1.997878000     -1.474010000
H       -0.920762000     -2.643496000     -2.132605000
H        0.593594000     -2.491323000     -1.208274000
H       -0.130108000     -1.058233000     -1.977102000
C        1.182643000     -0.312252000      0.371539000
C        1.300635000      0.701742000     -0.569951000
F        0.197458000      1.214951000     -1.131110000
C        2.511158000      1.211670000     -1.002422000
F        2.564727000      2.179595000     -1.911768000
C        3.683891000      0.693159000     -0.479791000
F        4.857173000      1.164517000     -0.878926000
C        3.622572000     -0.325443000      0.452675000
F        4.746893000     -0.831931000      0.949094000
C        2.385942000     -0.808851000      0.853657000
F        2.404102000     -1.803919000      1.744702000
H       -0.084520000     -1.578541000      1.857816000
C       -2.410790000      0.170418000      0.330166000
C       -2.314908000     -0.940602000     -0.516849000
C       -3.276762000     -1.228532000     -1.437972000
H       -3.211479000     -2.085212000     -2.096950000
C       -4.395949000     -0.360779000     -1.513760000
H       -5.168168000     -0.573801000     -2.241103000
C       -4.520634000      0.729010000     -0.692426000
H       -5.388854000      1.371787000     -0.773711000
C       -3.519171000      1.032472000      0.263974000
C       -3.520122000      2.129421000      1.157359000
H       -4.348955000      2.826557000      1.150113000
C       -2.468099000      2.302224000      2.020600000
H       -2.477078000      3.146371000      2.699189000
C       -1.315507000      0.337602000      1.204876000
C       -1.362163000      1.415773000      2.049957000
H       -0.554124000      1.611650000      2.745301000

38
d6 
C       -2.717884000     -1.883785000      0.307825000
C       -2.049274000     -0.671275000      0.210993000
C       -2.631757000      0.329954000     -0.534846000
C       -3.839003000      0.254541000     -1.197700000
C       -4.497913000     -0.966924000     -1.080221000
C       -3.942443000     -2.013669000     -0.344464000
B       -0.852187000      0.300646000      0.683042000
N       -1.638144000      1.403816000     -0.439363000
C       -0.973026000      1.627534000     -1.737234000
C        0.670491000      0.023896000      0.226934000
C        1.181906000     -1.245306000      0.010435000
C        2.509919000     -1.481231000     -0.311904000
C        3.381729000     -0.413773000     -0.426522000
C        2.917698000      0.872900000     -0.210038000
C        1.587149000      1.057233000      0.116829000
F        0.394499000     -2.318637000      0.125652000
F        1.183333000      2.324108000      0.326126000
F        3.749866000      1.903934000     -0.315644000
F        4.654184000     -0.619681000     -0.738198000
F        2.954518000     -2.717487000     -0.508662000
C       -0.953643000      0.810549000      2.202833000
C       -0.442475000     -0.281904000      3.148488000
C       -2.145263000      2.674964000      0.099875000
H       -0.166322000      2.346578000     -1.611295000
H       -1.297992000      3.321704000      0.323679000
H       -2.793916000      3.159503000     -0.632900000
H       -2.706710000      2.482634000      1.008862000
H       -0.574285000      0.682567000     -2.098556000
H       -1.698346000      2.013133000     -2.456366000
H       -4.256929000      1.071899000     -1.772505000
H       -5.451958000     -1.108653000     -1.570810000
H       -4.482568000     -2.950188000     -0.283219000
H       -2.307978000     -2.716608000      0.865654000
H       -1.991035000      1.034246000      2.468927000
H       -0.991276000     -1.214598000      2.995992000
H        0.614481000     -0.493508000      2.974091000
H       -0.553966000      0.000494000      4.196075000
H       -0.378125000      1.728510000      2.361547000

30
i7 
B  -0.9788121223  0.3198661798  0.9267218957
C  -2.1554684795  1.3985992465  0.9746349136
C  0.4382179574  0.8539332012  0.341322934
C  0.6665414555  2.1946212523  0.0161362287
C  1.9023497649  2.6521267497  -0.4204964291
C  2.971952432  1.7766477788  -0.5476078582
C  2.7912806983  0.4358707706  -0.2432784781
C  1.5413247415  0.0206758112  0.1817751399
N  1.3355682884  -1.4064041826  0.5260799676
C  1.8167494143  -2.3512626343  -0.5091239065
C  1.8493735945  -1.7282507314  1.8792555175
H  1.5801586357  -2.7536929229  2.1251974469
H  1.4822521651  -3.3510433421  -0.2401924632
H  2.9017828595  -2.3232047158  -0.5596716416
H  1.3790204223  -2.0555755532  -1.4588333193
H  1.3911387561  -1.0381500439  2.5823008106
H  2.931006769  -1.608646127  1.8785725347
H  3.6178708248  -0.2575110969  -0.3390163977
H  3.9378007531  2.1289671817  -0.8836939601
H  2.0346165873  3.6988581694  -0.6635063594
H  -0.1531840868  2.8958283958  0.1105298465
H  0.2960262258  -1.5158964732  0.5209988936
H  -0.8012562073  -0.2503149702  1.9872012489
H  -2.3233161163  1.8245685007  -0.0218953263
C  -3.4746649501  0.8585232351  1.5245575483
H  -3.8507124347  0.0476890859  0.8987371035
H  -3.3364484053  0.454527131  2.5300276081
H  -1.8246827403  2.2328945153  1.6071438935
H  -4.2480204919  1.6277429325  1.5767088884
Cl  -1.5341415621  -1.179006746  -0.2856306235

42
d1 
B   6.3515    14.3970     7.0316 
C   6.1214    14.3455     8.6265 
C   5.5457    13.7383     9.7362 
H   4.9234    12.8589     9.6427 
C   5.8019    14.2889    10.9874 
H   5.3658    13.8345    11.8680 
C   6.6132    15.4147    11.1458 
H   6.7883    15.8090    12.1382 
C   7.1987    16.0350    10.0481 
H   7.8293    16.9083    10.1587 
C   6.9078    15.4505     8.8309 
N   7.3156    15.8010     7.4654 
C   6.8666    17.1640     7.1122 
H   5.7800    17.2018     7.1435 
H   7.2192    17.4187     6.1184 
H   7.2741    17.8666     7.8407 
C   8.7784    15.6960     7.2833 
H   9.2699    16.4667     7.8793 
H   9.0202    15.8345     6.2320 
H   9.1103    14.7161     7.6170 
C   5.0364    14.6820     6.1208 
C   3.9361    13.8667     6.3739 
F   4.0098    12.9329     7.3281 
C   2.7476    13.9304     5.6703 
F   1.7365    13.1233     5.9672 
C   2.6212    14.8436     4.6389 
F   1.4924    14.9267     3.9508 
C   3.6912    15.6601     4.3302 
F   3.5899    16.5339     3.3348 
C   4.8672    15.5580     5.0582 
F   5.8530    16.3745     4.6673 
C   7.2706    13.2408     6.3699 
C   7.4013    11.9707     6.9150 
F   6.7879    11.6467     8.0531 
C   8.1512    10.9668     6.3192 
F   8.2436     9.7676     6.8809 
C   8.8068    11.2179     5.1288 
F   9.5297    10.2709     4.5502 
C   8.6992    12.4680     4.5432 
F   9.3232    12.7201     3.3984 
C   7.9349    13.4354     5.1670 
F   7.8520    14.6267     4.5584 
 

88
h_c6_5 
B        0.714797000     -0.859210000     -0.602278000
N       -1.943874000      1.737620000     -1.853469000
C       -1.634580000      1.174921000     -3.206588000
H       -1.602353000      0.093602000     -3.131798000
H       -0.654937000      1.548698000     -3.498861000
H       -2.406191000      1.509575000     -3.896412000
C       -1.885009000      3.218351000     -1.900886000
H       -2.574312000      3.576541000     -2.662302000
H       -0.866787000      3.496425000     -2.155574000
H       -2.146897000      3.624479000     -0.928569000
C        2.254161000     -1.404168000     -0.432062000
C        3.283580000     -0.845147000      0.308971000
F        3.088794000      0.260406000      1.046784000
C        4.572570000     -1.359639000      0.354482000
C        4.877787000     -2.499789000     -0.359755000
F        6.105929000     -3.010915000     -0.326747000
C        3.885785000     -3.105735000     -1.110782000
C        2.617818000     -2.553755000     -1.128528000
F        1.709110000     -3.190801000     -1.877223000
H       -1.139582000      1.419199000     -1.250078000
H        0.515405000     -0.822102000     -1.804725000
C        0.486923000      0.678982000     -0.027785000
C        1.041302000      1.680491000     -0.738118000
H        1.559897000      1.363458000     -1.647488000
F        4.167214000     -4.207727000     -1.805788000
F        5.516878000     -0.765416000      1.085252000
C       -4.342159000      1.957855000     -1.123961000
C       -3.193695000      1.205478000     -1.288227000
C       -3.164159000     -0.128994000     -0.896957000
C       -4.271079000     -0.748465000     -0.325247000
C       -5.409261000      0.027707000     -0.141979000
C       -5.449832000      1.358139000     -0.540120000
C       -2.711280000     -2.519628000      0.390811000
C       -1.682359000     -1.797388000     -0.195794000
C       -0.324864000     -1.928750000      0.061504000
C       -0.012206000     -2.944977000      0.964713000
C       -0.993294000     -3.717108000      1.576428000
C       -2.337006000     -3.500260000      1.305713000
H       -4.384709000      2.996122000     -1.419873000
H       -6.288350000     -0.408806000      0.312059000
H       -6.350759000      1.937261000     -0.393657000
H        1.028940000     -3.121660000      1.213821000
H       -0.711102000     -4.488937000      2.281307000
H       -3.085702000     -4.099467000      1.805433000
O       -2.009034000     -0.780582000     -1.100325000
C       -4.149730000     -2.238937000     -0.036952000
C       -5.163776000     -2.695151000      1.007240000
H       -5.078882000     -3.768349000      1.170779000
H       -5.012795000     -2.185353000      1.959970000
H       -6.181681000     -2.509657000      0.663458000
C       -4.417019000     -2.989919000     -1.358698000
H       -5.428227000     -2.784412000     -1.716245000
H       -3.704586000     -2.689419000     -2.127807000
H       -4.308141000     -4.063143000     -1.196649000
C        1.275643000      3.143122000     -0.414463000
C        2.301957000      3.311078000      0.717094000
C        1.791975000      3.900303000     -1.644200000
H        0.350952000      3.631659000     -0.085988000
C        2.533156000      4.783615000      1.045873000
H        3.240831000      2.844876000      0.401577000
H        1.976243000      2.759776000      1.599472000
C        2.018643000      5.380140000     -1.347706000
H        2.737462000      3.441001000     -1.953735000
H        1.114380000      3.780764000     -2.496565000
C        2.993343000      5.560356000     -0.185594000
H        3.266762000      4.879870000      1.848612000
H        1.598245000      5.219248000      1.418368000
H        2.389733000      5.894037000     -2.236981000
H        1.060842000      5.846990000     -1.088621000
H        3.110252000      6.619954000      0.050480000
H        3.978481000      5.191942000     -0.490132000
C       -0.295242000      0.828151000      1.266702000
C        0.480684000      0.271909000      2.473463000
C       -0.922414000      2.175702000      1.641658000
H       -1.152410000      0.149362000      1.160550000
C       -0.444168000      0.101164000      3.675454000
H        1.297828000      0.954882000      2.723457000
H        0.939280000     -0.681346000      2.209133000
C       -1.867842000      2.003526000      2.831655000
H       -0.155589000      2.910576000      1.900632000
H       -1.483555000      2.585083000      0.795053000
C       -1.134117000      1.415207000      4.035000000
H        0.117193000     -0.276504000      4.532569000
H       -1.199267000     -0.655237000      3.431330000
H       -2.322497000      2.961143000      3.096292000
H       -2.684498000      1.331827000      2.541094000
H       -1.827298000      1.269990000      4.866329000
H       -0.378956000      2.133170000      4.373902000

34
c3 
B        1.318069000     -0.524494000     -0.825978000
N        2.186379000     -0.895316000      0.541654000
C        3.332825000     -1.741626000      0.136937000
H        3.843812000     -1.294478000     -0.709077000
H        2.949889000     -2.713885000     -0.161080000
H        4.023969000     -1.851254000      0.975590000
C        1.381985000     -1.672438000      1.508212000
H        2.025524000     -2.028717000      2.315063000
H        0.929763000     -2.515835000      0.990192000
H        0.598980000     -1.039934000      1.918870000
C       -0.231513000     -0.170726000     -0.406066000
C       -0.734169000      1.079357000     -0.075881000
F        0.084481000      2.137980000      0.016521000
C       -2.069717000      1.340705000      0.186809000
F       -2.475787000      2.568607000      0.496835000
C       -2.985562000      0.308495000      0.127657000
F       -4.269062000      0.532205000      0.375419000
C       -2.543721000     -0.963317000     -0.187240000
F       -3.413234000     -1.968124000     -0.238237000
C       -1.198219000     -1.173513000     -0.438944000
F       -0.858869000     -2.440302000     -0.711646000
H        1.285509000     -1.571643000     -1.420658000
C        2.668097000      0.346503000      1.218838000
H        1.775157000      0.916812000      1.483939000
H        3.169700000      0.043829000      2.143141000
C        3.582680000      1.192533000      0.349583000
H        3.928060000      2.028038000      0.962270000
H        4.477642000      0.623768000      0.085467000
C        2.868615000      1.707249000     -0.898881000
H        2.157278000      2.470762000     -0.590572000
C        2.152881000      0.587985000     -1.669213000
H        2.904508000      0.056760000     -2.263951000
H        1.485557000      1.036934000     -2.410446000
H        3.596798000      2.207991000     -1.541324000

38
c4 
B       -1.285888000     -0.251073000      0.563082000
N       -2.119923000     -0.594485000     -0.874396000
C       -3.440680000     -1.180820000     -0.535845000
H       -3.915163000     -0.608922000      0.253818000
H       -3.291527000     -2.197156000     -0.183180000
H       -4.072096000     -1.187221000     -1.426932000
C       -1.430426000     -1.565215000     -1.752041000
H       -2.061332000     -1.773596000     -2.618333000
H       -1.245503000     -2.482951000     -1.204032000
H       -0.485121000     -1.144506000     -2.086352000
C        0.334234000     -0.051587000      0.205599000
C        1.011440000      1.164244000      0.242201000
C        2.380921000      1.312220000      0.070933000
C        3.167189000      0.201779000     -0.150400000
C        2.559276000     -1.038145000     -0.190262000
C        1.190744000     -1.134093000     -0.009648000
C       -1.440835000     -1.543871000      1.518422000
C       -1.686959000     -1.495415000      2.824456000
H       -1.289637000     -2.544736000      1.114423000
H       -1.735361000     -2.389680000      3.436399000
H       -1.834755000     -0.555417000      3.346126000
F        0.719181000     -2.389912000     -0.058271000
F        0.365677000      2.314072000      0.465477000
F        4.476597000      0.318869000     -0.318531000
F        3.293687000     -2.127152000     -0.397315000
F        2.939289000      2.517795000      0.121585000
C       -2.307839000      0.660638000     -1.666724000
H       -1.306422000      1.059981000     -1.847818000
H       -2.740946000      0.374215000     -2.629526000
C       -3.165067000      1.699603000     -0.970567000
H       -4.161271000      1.295829000     -0.776462000
H       -3.306299000      2.526241000     -1.670239000
C       -2.500871000      2.192730000      0.309606000
H       -1.657348000      2.817399000      0.024502000
H       -3.194862000      2.843039000      0.847255000
C       -2.043673000      1.040402000      1.215056000
H       -2.930811000      0.657976000      1.731819000
H       -1.417231000      1.448409000      2.012668000

37
b5 
B       -0.859782000      0.110766000      0.040876000
N       -3.857719000     -0.330313000     -0.037940000
C       -4.050033000     -1.620835000      0.659828000
H       -3.266070000     -1.745601000      1.398246000
H       -3.978941000     -2.421490000     -0.072887000
H       -5.033277000     -1.622403000      1.128464000
C       -4.825570000     -0.166119000     -1.143898000
H       -5.827481000     -0.087736000     -0.724023000
H       -4.757805000     -1.026196000     -1.805614000
H       -4.567875000      0.732875000     -1.697092000
C        0.768945000     -0.004443000      0.048090000
C        1.575710000      1.116782000     -0.072810000
F        1.010059000      2.329641000     -0.195689000
C        2.958583000      1.076746000     -0.082349000
C        3.597010000     -0.145380000      0.031383000
F        4.925712000     -0.212932000      0.025288000
C        2.838870000     -1.294754000      0.150124000
C        1.455219000     -1.203898000      0.153495000
F        0.792554000     -2.364079000      0.267220000
H       -2.907828000     -0.338500000     -0.456748000
H       -1.310707000     -1.007764000      0.275493000
C       -1.292323000      0.550558000     -1.466587000
C       -1.763963000     -0.247065000     -2.428689000
H       -1.141611000      1.596691000     -1.745256000
H       -1.977519000      0.095585000     -3.436765000
H       -1.902549000     -1.314130000     -2.249420000
F        3.447563000     -2.475615000      0.259932000
F        3.680306000      2.190665000     -0.201535000
C       -3.891917000      0.851604000      0.888772000
H       -3.876843000      1.731862000      0.243379000
H       -4.857806000      0.806353000      1.397580000
C       -2.719356000      0.904485000      1.852585000
H       -2.973830000      1.690440000      2.570864000
H       -2.671443000     -0.019468000      2.434451000
C       -1.370695000      1.189007000      1.185046000
H       -0.630465000      1.237259000      1.988690000
H       -1.403633000      2.201338000      0.764964000

50
Et_6 
C       -2.332877000     -0.195890000      2.038409000
C       -1.692376000     -0.500365000      0.845112000
C       -2.106624000     -1.615976000      0.154678000
C       -3.129023000     -2.465883000      0.523729000
C       -3.770669000     -2.134055000      1.714357000
C       -3.372311000     -1.022514000      2.457619000
B       -0.654394000     -0.061107000     -0.305108000
N       -1.219248000     -1.619893000     -1.009948000
C       -0.276720000     -2.755445000     -0.949214000
C        0.934563000     -0.211953000     -0.030418000
C        1.521039000     -0.074529000      1.217141000
C        2.890547000     -0.150605000      1.422718000
C        3.728900000     -0.373635000      0.345648000
C        3.188733000     -0.510279000     -0.922019000
C        1.818104000     -0.419298000     -1.077986000
F        0.768132000      0.165462000      2.294635000
F        1.338744000     -0.561747000     -2.327232000
F        3.987010000     -0.725595000     -1.962789000
F        5.040681000     -0.453056000      0.523809000
F        3.406087000     -0.007481000      2.638670000
C       -0.936562000      1.327640000     -1.103350000
C       -0.690331000      2.422969000     -0.038167000
C       -1.918298000     -1.630880000     -2.305296000
H        0.435290000     -2.680139000     -1.768787000
H       -1.232742000     -1.290482000     -3.080489000
H       -2.256858000     -2.643476000     -2.536415000
H       -2.779431000     -0.973514000     -2.254433000
H        0.248412000     -2.737319000      0.002114000
H       -0.834584000     -3.690100000     -1.035499000
H       -3.427371000     -3.327996000     -0.060271000
H       -4.586319000     -2.748981000      2.071492000
H       -3.890436000     -0.801936000      3.382449000
H       -2.043812000      0.659305000      2.636983000
H       -1.371359000      2.276756000      0.807950000
H        0.317147000      2.299968000      0.371455000
H       -0.149158000      1.450787000     -1.857504000
C       -0.822444000      3.863377000     -0.527146000
H       -0.254371000      3.984839000     -1.455070000
H       -1.864509000      4.083816000     -0.770944000
C       -0.333314000      4.862896000      0.514118000
H        0.722947000      4.705318000      0.740108000
H       -0.889531000      4.752438000      1.447413000
H       -0.454065000      5.891529000      0.172765000
C       -2.263511000      1.579456000     -1.841880000
H       -2.220974000      2.584174000     -2.270434000
H       -2.335664000      0.923387000     -2.709539000
C       -3.534885000      1.473213000     -1.003359000
H       -3.479664000      2.112642000     -0.119922000
H       -3.719820000      0.458409000     -0.646804000
H       -4.403966000      1.787649000     -1.583440000

43
b2 
B       -0.202876000      0.783019000      0.203089000
C       -0.135886000      1.597493000      1.651375000
C        1.703579000      3.305576000      1.225992000
N        2.029204000      2.843407000     -0.167943000
C        1.628348000      3.831758000     -1.196583000
H        0.582302000      4.084299000     -1.048500000
H        1.757715000      3.378009000     -2.176338000
H        2.255976000      4.715347000     -1.095239000
C        3.450727000      2.456461000     -0.307768000
H        4.069143000      3.315182000     -0.050122000
H        3.637407000      2.146001000     -1.332763000
H        3.652791000      1.629565000      0.369307000
C       -1.672174000      0.110559000     -0.014595000
C       -1.989727000     -1.224032000     -0.208830000
F       -1.034746000     -2.164324000     -0.242469000
C       -3.287082000     -1.683716000     -0.387657000
F       -3.529043000     -2.980123000     -0.565169000
C       -4.337467000     -0.787432000     -0.383383000
F       -5.585582000     -1.210017000     -0.553619000
C       -4.073420000      0.559213000     -0.203063000
F       -5.074804000      1.436930000     -0.206324000
C       -2.765552000      0.968050000     -0.027047000
F       -2.566938000      2.289155000      0.129462000
C        1.042853000     -0.278317000      0.064375000
C        1.294405000     -1.231124000      1.045888000
F        0.468699000     -1.328999000      2.090359000
C        2.347028000     -2.125814000      0.998638000
F        2.532237000     -3.020690000      1.962570000
C        3.222741000     -2.090601000     -0.076108000
F        4.246449000     -2.932844000     -0.134972000
C        3.019698000     -1.165060000     -1.079775000
F        3.861844000     -1.099364000     -2.110362000
C        1.941304000     -0.297555000     -0.987846000
F        1.824031000      0.593614000     -2.002014000
H        1.422970000      2.021166000     -0.341699000
H       -0.110350000      1.585419000     -0.721651000
C        0.243262000      3.080574000      1.580272000
H       -1.115537000      1.542233000      2.129724000
H        0.547620000      1.108653000      2.354273000
H        2.007078000      4.352920000      1.282073000
H       -0.408313000      3.604299000      0.875648000
H        0.099507000      3.568915000      2.548536000
H        2.336505000      2.722832000      1.896450000

60
h1 
C       -4.064662000     -0.047249000      2.872669000
C       -2.982302000      0.242600000      2.044296000
C       -2.961892000     -0.367709000      0.781899000
C       -3.978903000     -1.199349000      0.335937000
C       -5.038823000     -1.472802000      1.195998000
C       -5.073282000     -0.904726000      2.456940000
C       -2.399811000     -2.083566000     -1.299621000
C       -1.449516000     -1.205951000     -0.788124000
C       -0.076920000     -1.356070000     -1.008986000
C        0.328473000     -2.480523000     -1.738555000
C       -0.589877000     -3.382658000     -2.243859000
C       -1.945478000     -3.179430000     -2.023486000
H       -4.116616000      0.395367000      3.857021000
H       -5.835081000     -2.133972000      0.885436000
H       -5.897387000     -1.121211000      3.123795000
H        1.385639000     -2.639277000     -1.916267000
H       -0.256577000     -4.243150000     -2.807883000
H       -2.656643000     -3.889779000     -2.423085000
O       -1.853529000     -0.151659000     -0.010245000
B        0.984198000     -0.323468000     -0.557745000
C       -3.862828000     -1.732906000     -1.083775000
C       -4.788640000     -2.916396000     -1.338649000
H       -4.695411000     -3.256193000     -2.370027000
H       -4.568967000     -3.751897000     -0.671967000
H       -5.827710000     -2.620302000     -1.197290000
C       -4.230038000     -0.595596000     -2.060923000
H       -5.262558000     -0.283508000     -1.895377000
H       -3.579527000      0.268111000     -1.920321000
H       -4.124402000     -0.940958000     -3.090904000
C        0.726930000      1.224211000     -0.621968000
C        1.328372000      2.114758000      0.262214000
C       -0.091546000      1.799873000     -1.591974000
C        1.134919000      3.481838000      0.205368000
C       -0.295755000      3.164397000     -1.688526000
C        0.319284000      4.009152000     -0.780198000
C        2.405761000     -0.848435000     -0.130371000
C        3.586264000     -0.225386000     -0.525304000
C        2.555873000     -1.980356000      0.667418000
C        4.838486000     -0.691391000     -0.173976000
C        3.793453000     -2.464329000      1.054981000
C        4.939247000     -1.817859000      0.625788000
F        2.111543000      1.664621000      1.241915000
F        1.702357000      4.287805000      1.093784000
F        0.122041000      5.313830000     -0.849576000
F       -1.073603000      3.670420000     -2.636171000
F       -0.702490000      1.046234000     -2.501626000
F        1.490429000     -2.628105000      1.127927000
F        3.892862000     -3.535017000      1.830844000
F        6.128266000     -2.272905000      0.979437000
F        5.937643000     -0.076417000     -0.588461000
F        3.544043000      0.862308000     -1.295062000
N       -1.915639000      1.077990000      2.432551000
C       -1.825236000      2.313117000      1.664756000
H       -2.685112000      2.970987000      1.856748000
H       -0.918306000      2.842847000      1.956977000
H       -1.778255000      2.095807000      0.599850000
C       -1.799431000      1.334351000      3.854129000
H       -1.828673000      0.395735000      4.405564000
H       -0.838994000      1.814856000      4.039861000
H       -2.589241000      1.996579000      4.239037000

56
h6 
B        0.995245000     -1.746466000      1.167631000
N       -0.153180000      2.513837000      1.174754000
C        0.770904000      2.581372000      0.049393000
C        1.870412000     -0.858295000      0.192137000
C        1.724555000     -0.915739000     -1.191479000
C        2.508566000     -0.182786000     -2.064797000
C        3.479506000      0.663697000     -1.557899000
C        3.654856000      0.760794000     -0.189650000
C        2.859135000      0.003773000      0.650961000
F        0.815343000     -1.716445000     -1.745169000
F        3.052441000      0.173172000      1.960600000
F        4.559166000      1.600028000      0.302705000
F        4.229529000      1.381990000     -2.377516000
F        2.340999000     -0.281278000     -3.377572000
C        1.658895000     -2.362263000      2.449853000
C        3.062110000     -2.956335000      2.276726000
C        0.092578000      3.584606000      2.119711000
H        1.788110000      2.647276000      0.435534000
H        1.116067000      3.494489000      2.483345000
H       -0.023139000      4.585643000      1.677883000
H       -0.584831000      3.495559000      2.967813000
H        0.685296000      1.688968000     -0.568127000
H        0.581869000      3.467309000     -0.573847000
H        0.994994000     -3.094613000      2.912559000
H        3.452920000     -3.325101000      3.225239000
H        3.048318000     -3.794225000      1.577518000
H        3.768602000     -2.220485000      1.893571000
H        1.709598000     -1.530373000      3.166304000
C       -2.487452000      3.288128000      0.997605000
C       -1.497225000      2.329694000      0.791670000
C       -1.888907000      1.120580000      0.198470000
C       -3.191174000      0.879789000     -0.216245000
C       -4.154506000      1.857755000      0.014891000
C       -3.802672000      3.048030000      0.625912000
C       -2.652278000     -1.499542000     -0.189104000
C       -1.369264000     -1.157706000      0.224964000
C       -0.486999000     -2.068065000      0.814418000
C       -0.968769000     -3.365092000      1.021619000
C       -2.246381000     -3.735252000      0.636008000
C       -3.079931000     -2.803225000      0.035553000
H       -2.230251000      4.230527000      1.459504000
H       -5.181358000      1.689635000     -0.276686000
H       -4.554509000      3.804952000      0.806384000
H       -0.320877000     -4.101077000      1.481548000
H       -2.595417000     -4.745629000      0.801581000
H       -4.076743000     -3.099689000     -0.261891000
O       -0.933248000      0.136341000      0.072178000
C       -3.457087000     -0.440022000     -0.923525000
C       -4.942072000     -0.776941000     -0.988733000
H       -5.095475000     -1.714708000     -1.522435000
H       -5.380322000     -0.863580000      0.006871000
H       -5.480364000     -0.007701000     -1.541909000
C       -2.908285000     -0.336976000     -2.362857000
H       -3.430559000      0.454032000     -2.903821000
H       -1.841669000     -0.110383000     -2.360514000
H       -3.056624000     -1.283155000     -2.886329000

43
e7 
C        1.449213000     -0.496224000      1.120590000
C        1.017850000     -0.332645000     -0.189400000
C        2.017815000      0.024084000     -1.079884000
C        3.348119000      0.183116000     -0.721459000
C        3.724811000     -0.008309000      0.593698000
C        2.762825000     -0.349650000      1.527646000
B       -0.566531000     -0.526822000     -0.542854000
C       -0.894104000     -0.970015000     -2.082618000
F        1.731690000      0.251289000     -2.372151000
F        4.263799000      0.523497000     -1.626672000
F        4.994056000      0.141249000      0.960178000
F        3.113067000     -0.526857000      2.800958000
F        0.564582000     -0.808106000      2.084016000
N       -3.346338000     -1.334035000      0.289224000
C       -3.636015000     -2.647224000      0.901218000
C       -4.418640000     -0.883441000     -0.623900000
H       -5.336904000     -0.763241000     -0.050152000
H       -3.857048000     -3.367727000      0.117292000
H       -4.490719000     -2.545052000      1.567779000
H       -2.757636000     -2.964109000      1.459204000
H       -4.555019000     -1.631724000     -1.400993000
H       -4.122248000      0.064778000     -1.064376000
H       -2.452353000     -1.430742000     -0.234684000
H       -0.910487000     -1.456587000      0.197149000
H       -0.628666000     -0.171692000     -2.780346000
C       -0.211896000     -2.270812000     -2.505085000
H        0.873956000     -2.170987000     -2.460022000
H       -0.482648000     -3.090635000     -1.832716000
H       -0.470564000     -2.574095000     -3.522177000
H       -1.982853000     -1.089212000     -2.218507000
C       -1.359665000      0.853621000     -0.164699000
C       -0.938943000      2.054911000     -0.748350000
H       -0.077534000      2.035080000     -1.408601000
C       -1.574477000      3.264011000     -0.510315000
H       -1.209565000      4.168393000     -0.981297000
C       -2.677757000      3.319244000      0.332561000
H       -3.177822000      4.258919000      0.526728000
C       -3.129955000      2.150873000      0.921707000
H       -3.990810000      2.176206000      1.581901000
C       -2.477451000      0.943188000      0.679147000
C       -2.998476000     -0.302765000      1.332541000
H       -2.236888000     -0.770971000      1.957210000
H       -3.901451000     -0.125665000      1.918945000

56
Ph_4 
B        6.436122000     14.377765000      6.932331000
C        6.113472000     14.370466000      8.507857000
C        5.430618000     13.799057000      9.572927000
H        4.876914000     12.875289000      9.461655000
C        5.472964000     14.449113000     10.803891000
H        4.949972000     14.023245000     11.650922000
C        6.172691000     15.643857000     10.978611000
H        6.177127000     16.120362000     11.950202000
C        6.868059000     16.227935000      9.923687000
H        7.418426000     17.152101000     10.050199000
C        6.798235000     15.542634000      8.727294000
N        7.413808000     15.801701000      7.424022000
C        7.072653000     17.101758000      6.826691000
H        5.992887000     17.225845000      6.838520000
H        7.429975000     17.113201000      5.797325000
H        7.544611000     17.908557000      7.391704000
C        8.879470000     15.645117000      7.510917000
H        9.281661000     16.393923000      8.196282000
H        9.320838000     15.778117000      6.527026000
H        9.108290000     14.652229000      7.891573000
C        7.401089000     13.250994000      6.305536000
C        7.357994000     11.933219000      6.732763000
C        8.120086000     10.926018000      6.161295000
C        8.971275000     11.230229000      5.114465000
C        9.045434000     12.533067000      4.651524000
C        8.263020000     13.503639000      5.248617000
C        5.216555000     14.823167000      5.972157000
C        4.039923000     15.174595000      6.516263000
H        3.974977000     15.174993000      7.601510000
F        8.359177000     14.745521000      4.749769000
F        6.536609000     11.573164000      7.723218000
F        9.710491000     10.281243000      4.556807000
F        9.853911000     12.830588000      3.640310000
F        8.041807000      9.676416000      6.605300000
C        5.420021000     14.863531000      4.497625000
C        5.585539000     13.690377000      3.760186000
C        5.449254000     16.080931000      3.817964000
C        5.783744000     13.734536000      2.387478000
H        5.540513000     12.734041000      4.267988000
C        5.652061000     16.128218000      2.446719000
H        5.288656000     16.997997000      4.372458000
C        5.824464000     14.954451000      1.725969000
H        5.903559000     12.812539000      1.832655000
H        5.669595000     17.084011000      1.938577000
H        5.983932000     14.989316000      0.656268000
C        2.786972000     15.611501000      5.868929000
C        2.366938000     15.201710000      4.599792000
C        1.950157000     16.464357000      6.594447000
C        1.165970000     15.652137000      4.074550000
H        2.973658000     14.517115000      4.024371000
C        0.755970000     16.926341000      6.064060000
H        2.249638000     16.768870000      7.590926000
C        0.360026000     16.522431000      4.797063000
H        0.855758000     15.317249000      3.093013000
H        0.130884000     17.593796000      6.643264000
H       -0.574714000     16.873457000      4.379480000

51
f2 
B        0.057645000      0.493597000     -0.492216000
N       -2.150305000      2.462559000     -1.686151000
C       -3.409545000      2.129362000     -2.395965000
H       -3.518015000      1.048753000     -2.416669000
H       -3.368207000      2.524227000     -3.408614000
H       -4.236719000      2.582367000     -1.852988000
C       -1.866358000      3.914923000     -1.763383000
H       -2.661991000      4.448827000     -1.248716000
H       -1.835102000      4.210441000     -2.809421000
H       -0.913155000      4.124771000     -1.290874000
C       -0.638853000     -0.944390000     -0.141636000
C       -0.265990000     -1.715358000      0.950243000
F        0.653273000     -1.251445000      1.806314000
C       -0.812534000     -2.953483000      1.240060000
F       -0.417790000     -3.645888000      2.303982000
C       -1.797188000     -3.470225000      0.415104000
F       -2.342218000     -4.652050000      0.678628000
C       -2.215148000     -2.736447000     -0.678717000
F       -3.169451000     -3.215600000     -1.474624000
C       -1.631306000     -1.505147000     -0.926661000
F       -2.097985000     -0.843961000     -2.011500000
C        1.681392000      0.402261000     -0.354526000
C        2.507196000      1.256455000      0.355978000
F        1.996237000      2.288502000      1.051476000
C        3.887505000      1.133067000      0.406913000
F        4.621245000      1.991684000      1.113028000
C        4.504984000      0.110246000     -0.284622000
F        5.826310000     -0.025542000     -0.250599000
C        3.728632000     -0.766866000     -1.021337000
F        4.311334000     -1.750197000     -1.702913000
C        2.356043000     -0.600161000     -1.043004000
F        1.664513000     -1.470878000     -1.790918000
H       -1.377647000      1.942729000     -2.133293000
H       -0.131703000      0.675176000     -1.699188000
H       -0.132878000      2.644630000     -0.132947000
C       -0.681284000      1.765492000      0.226148000
C       -2.126387000      1.885576000     -0.285185000
H       -2.564576000      0.898042000     -0.431838000
H       -1.281242000      4.147595000      1.095616000
C       -1.783400000      3.332386000      1.617860000
H        0.012892000      2.173289000      2.284416000
H       -2.149838000      3.699254000      2.577886000
C       -0.911845000      2.063935000      1.727295000
C       -2.899092000      2.637131000      0.816286000
C       -1.907923000      1.074977000      2.367221000
C       -3.289259000      1.527165000      1.811411000
H       -1.682426000      0.041704000      2.117440000
H       -3.842550000      0.716806000      1.335045000
H       -3.916984000      1.941672000      2.599952000
H       -1.881912000      1.161325000      3.452992000
H       -3.741098000      3.245470000      0.482571000

45
f5 
B        0.321413000      0.159338000      0.984095000
N        3.513906000      1.054982000      0.185309000
C        4.721182000      0.928117000      1.033347000
H        4.408409000      0.619913000      2.027820000
H        5.230952000      1.887637000      1.084903000
H        5.377247000      0.178493000      0.596062000
C        3.839291000      1.673946000     -1.118386000
H        4.513254000      1.012833000     -1.659063000
H        4.320959000      2.632625000     -0.939641000
H        2.926886000      1.819466000     -1.686477000
C       -1.245690000      0.164190000      0.524927000
C       -1.753796000      1.101378000     -0.361731000
F       -0.942052000      2.054692000     -0.863051000
C       -3.067738000      1.132612000     -0.793160000
C       -3.949751000      0.174254000     -0.327519000
F       -5.218872000      0.178573000     -0.726244000
C       -3.495387000     -0.789397000      0.552918000
C       -2.168329000     -0.777229000      0.956389000
F       -1.806672000     -1.748678000      1.803476000
H        2.845927000      1.655708000      0.701411000
H        0.532291000     -0.744206000      1.768088000
C        0.753151000      1.565726000      1.666196000
C        1.583372000      1.710730000      2.706311000
H        0.387846000      2.497944000      1.225133000
H        1.861237000      2.680075000      3.112613000
H        1.957180000      0.840083000      3.242002000
F       -4.338573000     -1.718737000      1.000651000
F       -3.491986000      2.063791000     -1.647819000
H        1.243934000      0.872639000     -0.941163000
C        1.292392000     -0.037966000     -0.330198000
C        2.748466000     -0.257666000      0.109805000
H        2.779736000     -0.603055000      1.145241000
C        3.301061000     -1.332728000     -0.840092000
H        4.383886000     -1.339837000     -0.978036000
C        2.743296000     -2.658608000     -0.276661000
H        2.966978000     -2.781993000      0.783312000
H        3.186982000     -3.498518000     -0.811227000
C        1.217264000     -2.550388000     -0.563041000
H        0.884210000     -3.377118000     -1.190466000
H        0.620243000     -2.552425000      0.347178000
C        1.098742000     -1.212169000     -1.312432000
H        0.191136000     -1.117415000     -1.905738000
C        2.422642000     -1.178720000     -2.095870000
H        2.550513000     -2.018722000     -2.781156000
H        2.568168000     -0.248939000     -2.646360000

58
iPr_7 
C       -1.588604000     -1.009879000     -1.026068000
C       -0.655881000     -0.598074000     -0.089469000
C       -0.749408000     -1.255144000      1.131770000
C       -1.671263000     -2.250765000      1.403526000
C       -2.575539000     -2.626807000      0.423644000
C       -2.537998000     -1.995455000     -0.804321000
B        0.483880000      0.563293000     -0.357357000
C        2.012009000      0.062922000     -0.076438000
F        0.088393000     -0.933500000      2.124047000
F       -1.706066000     -2.848739000      2.590289000
F       -3.473123000     -3.575002000      0.665618000
F       -3.413288000     -2.329290000     -1.751333000
F       -1.641543000     -0.416251000     -2.242922000
C        0.047166000      1.868833000      0.533285000
C        0.621313000      2.218834000      1.761807000
C        0.205701000      3.326556000      2.484396000
C       -0.812015000      4.144539000      2.005175000
C       -1.409949000      3.841066000      0.793902000
C       -0.964580000      2.721837000      0.108835000
N       -1.598366000      2.373280000     -1.185016000
C       -3.023252000      1.985137000     -1.045445000
C       -1.387851000      3.407184000     -2.227265000
H       -1.797246000      3.044568000     -3.168044000
H       -3.379700000      1.603952000     -1.999775000
H       -3.596535000      2.858545000     -0.743034000
H       -3.089289000      1.212751000     -0.283012000
H       -0.317414000      3.575423000     -2.318414000
H       -1.886716000      4.324964000     -1.926492000
H       -2.205669000      4.466039000      0.404856000
H       -1.136981000      5.008723000      2.568478000
H        0.676667000      3.559074000      3.431085000
H        1.416779000      1.598174000      2.156308000
H       -1.050440000      1.543796000     -1.491654000
H        0.409659000      0.868667000     -1.550826000
H        2.125314000     -0.099499000      1.001364000
C        2.266611000     -1.286311000     -0.764346000
H        1.475032000     -1.981863000     -0.459200000
H        2.141770000     -1.165800000     -1.846920000
C        3.593335000     -2.009491000     -0.500991000
H        4.420796000     -1.385950000     -0.851178000
C        3.631900000     -3.312602000     -1.295756000
C        3.797123000     -2.294385000      0.983953000
H        3.867128000     -1.378551000      1.570852000
H        2.955834000     -2.875368000      1.373756000
H        4.708962000     -2.871471000      1.150835000
H        2.827209000     -3.978267000     -0.971270000
H        4.577949000     -3.838821000     -1.154782000
H        3.501198000     -3.127899000     -2.363883000
C        3.007843000      1.186745000     -0.472422000
H        2.498928000      2.139855000     -0.286404000
C        3.373374000      1.178798000     -1.956507000
C        4.273791000      1.221316000      0.386892000
H        4.021644000      1.274553000      1.448751000
H        4.894726000      0.336954000      0.238849000
H        4.883141000      2.095677000      0.144150000
H        3.989259000      0.314208000     -2.212941000
H        3.942739000      2.074516000     -2.214277000
H        2.482090000      1.149537000     -2.585515000

36
a7 
C       -0.421673000     -0.703399000      0.831757000
C       -0.087481000      0.496596000      0.226648000
C       -1.098391000      1.020367000     -0.571915000
C       -2.339633000      0.429489000     -0.739208000
C       -2.618500000     -0.763883000     -0.094468000
C       -1.644185000     -1.341943000      0.695773000
B        1.352939000      1.291345000      0.414284000
C        1.126377000      2.805650000      0.949468000
F       -0.893040000      2.159589000     -1.244078000
F       -3.266503000      0.987003000     -1.513139000
F       -3.800466000     -1.351210000     -0.245278000
F       -1.881651000     -2.506072000      1.299276000
F        0.496813000     -1.370629000      1.575942000
N        2.629701000     -1.134439000     -0.436185000
C        1.685392000     -1.767097000     -1.383748000
C        3.631082000     -2.098734000      0.059773000
H        3.119049000     -2.972375000      0.457555000
H        1.130897000     -2.545058000     -0.862616000
H        2.258615000     -2.194935000     -2.204973000
H        0.998363000     -1.010798000     -1.751543000
H        4.213270000     -1.621904000      0.844315000
H        4.281334000     -2.387247000     -0.764519000
H        2.100592000     -0.775228000      0.379640000
H        1.991798000      0.677691000      1.279936000
H        0.690643000      3.436222000      0.167932000
C        0.267840000      2.900392000      2.209961000
H       -0.750906000      2.551868000      2.019429000
H        0.676639000      2.272285000      3.006088000
H        0.194521000      3.919991000      2.595019000
H        2.113518000      3.234593000      1.159083000
C        2.221574000      1.243985000     -1.001741000
C        3.246339000      0.121653000     -1.000538000
H        1.587609000      1.183655000     -1.891196000
H        2.783455000      2.175949000     -1.103229000
H        4.063546000      0.366204000     -0.321580000
H        3.665631000     -0.153148000     -1.972553000

64
tBu_7 
C        1.482105000     -0.966908000     -1.116972000
C        0.743004000     -0.445472000     -0.066830000
C        1.347799000     -0.585833000      1.175032000
C        2.590129000     -1.160026000      1.372204000
C        3.293225000     -1.646555000      0.282888000
C        2.730879000     -1.553500000     -0.975836000
B       -0.762384000      0.211153000     -0.249596000
C       -0.835713000      1.835717000      0.026319000
F        0.734851000     -0.115553000      2.268880000
F        3.123963000     -1.239900000      2.587055000
F        4.486860000     -2.204195000      0.446795000
F        3.380563000     -2.042595000     -2.030690000
F        0.982882000     -0.964456000     -2.372838000
C       -1.723850000     -0.826497000      0.585616000
C       -2.084436000     -0.688567000      1.933828000
C       -2.843183000     -1.634389000      2.601215000
C       -3.283944000     -2.781299000      1.946825000
C       -2.941563000     -2.973549000      0.620952000
C       -2.172526000     -2.003257000     -0.005321000
N       -1.753818000     -2.224982000     -1.408820000
C       -0.824739000     -3.370847000     -1.560331000
C       -2.892104000     -2.285601000     -2.355191000
H       -2.503537000     -2.351220000     -3.369554000
H       -0.423599000     -3.367333000     -2.571704000
H       -1.367623000     -4.293677000     -1.367297000
H       -0.021189000     -3.252794000     -0.837483000
H       -3.480204000     -1.379191000     -2.232864000
H       -3.501288000     -3.157341000     -2.128782000
H       -3.261871000     -3.866377000      0.096311000
H       -3.879905000     -3.519235000      2.466466000
H       -3.097617000     -1.481816000      3.642346000
H       -1.757371000      0.195339000      2.465528000
H       -1.236692000     -1.335576000     -1.619301000
H       -1.012322000      0.103283000     -1.451000000
H       -0.640703000      2.043085000      1.088772000
C        0.278658000      2.523886000     -0.821029000
H        0.765599000      1.777894000     -1.459184000
H       -0.178826000      3.223187000     -1.524988000
C        1.423507000      3.302325000     -0.127058000
C        2.301402000      3.897739000     -1.232203000
C        2.293094000      2.386357000      0.731976000
H        1.721808000      1.955282000      1.555324000
H        2.716088000      1.574945000      0.134910000
H        3.121250000      2.953022000      1.164750000
H        2.702645000      3.111422000     -1.876064000
H        3.143474000      4.448076000     -0.805926000
H        1.728677000      4.587074000     -1.857138000
C       -2.241935000      2.472772000     -0.278929000
C       -2.225677000      3.994198000     -0.070464000
C       -3.332341000      1.939311000      0.656939000
H       -3.557241000      0.890154000      0.476440000
H       -3.044028000      2.052329000      1.704724000
H       -4.256152000      2.503669000      0.505444000
H       -1.928539000      4.244489000      0.949506000
H       -3.226699000      4.399836000     -0.236018000
H       -1.551722000      4.506555000     -0.755338000
C        0.918419000      4.445134000      0.754016000
H        0.278696000      4.079175000      1.558352000
H        1.766614000      4.959342000      1.212653000
H        0.355369000      5.179509000      0.176769000
C       -2.698812000      2.199063000     -1.717410000
H       -2.926974000      1.142242000     -1.863846000
H       -3.606103000      2.768434000     -1.934781000
H       -1.941834000      2.480413000     -2.451535000

48
i_Ph_6 
C  -1.8270075397  -1.8412960039  -0.0455593847
C  -0.9038489048  -0.8216077782  0.1386920362
C  -1.3657831998  0.47426831  0.2030363837
C  -2.6844702441  0.8686335461  0.1078537184
C  -3.5963564838  -0.1679558366  -0.0735499928
C  -3.1724315082  -1.4950939429  -0.1486739434
B  0.6166269227  -0.3572099391  0.3631082622
N  -0.1287664253  1.2378714458  0.3906692145
C  0.1728922054  2.1477372461  -0.7300613403
C  1.3335364612  -0.7505386227  1.7498557469
C  1.9443353312  -2.1701077193  1.6126543714
C  -0.1083883003  1.985751465  1.6627224101
H  1.1988871992  2.4986214379  -0.6270634672
H  0.871636389  2.4390158626  1.7990328351
H  -0.8781598378  2.7597540589  1.6383791328
H  -0.3059597049  1.304128001  2.4857608109
H  0.070073138  1.6103295739  -1.6674050446
H  -0.5161030733  2.9943420776  -0.7059189036
H  -3.0042560485  1.9017979529  0.163228983
H  -4.6509514901  0.0584248359  -0.1606892025
H  -3.9140243529  -2.2707095139  -0.2930795694
H  -1.5271666216  -2.8797173457  -0.1151699618
H  0.534691782  -0.844288449  2.4956856823
H  1.2148008165  -2.8206412082  1.1215535861
H  2.8142202975  -2.115044331  0.9560084258
Cl  1.6858781545  -0.511139571  -1.1467114885
C  2.347128618  0.2170349535  2.3168772278
C  2.2932873707  0.5655112715  3.6669048605
C  3.3684908182  0.76879933  1.5414656833
C  3.205008601  1.4511940142  4.2228448645
C  4.2830888582  1.6570604392  2.0939294448
C  4.2032089912  2.0074252895  3.4346188705
H  1.52500005  0.1235115922  4.2925676003
H  3.4500737803  0.5001862339  0.4965357245
H  3.1394005636  1.7016534028  5.2741475413
H  5.0646652104  2.0746066874  1.4714089545
H  4.9166849195  2.6994119136  3.8629282461
C  2.3276999979  -2.7534846937  2.9450059511
C  1.3791568199  -3.4093372048  3.7266855344
C  3.6139722923  -2.5983912125  3.4551719579
C  1.7045616187  -3.9011961924  4.9824530255
C  3.9450316466  -3.0875915642  4.7113328224
C  2.9913917895  -3.7409079208  5.4793335142
H  0.3730159754  -3.5366370239  3.3408776192
H  4.3586477151  -2.0789668776  2.8626217136
H  0.9551806028  -4.413959633  5.5721733107
H  4.9503908942  -2.9569526433  5.0910860383
H  3.2492954477  -4.1254698407  6.4575954222

40
c5 
B        0.630275000      1.085135000      0.193890000
N        3.132177000     -1.008603000      0.701856000
C        4.343888000     -0.426218000      1.314952000
H        4.615269000      0.485845000      0.794441000
H        5.153714000     -1.152538000      1.249034000
H        4.130709000     -0.199409000      2.357095000
C        2.682855000     -2.199798000      1.457372000
H        2.468708000     -1.901591000      2.481420000
H        3.475136000     -2.946889000      1.441853000
H        1.780312000     -2.587695000      0.995624000
C       -0.874846000      0.440449000      0.119364000
C       -2.071263000      1.139244000      0.193248000
F       -2.081710000      2.464147000      0.361452000
C       -3.317255000      0.534115000      0.098085000
C       -3.405953000     -0.832778000     -0.083738000
F       -4.591562000     -1.427250000     -0.176568000
C       -2.242331000     -1.575712000     -0.169673000
C       -1.028826000     -0.923356000     -0.070024000
F        0.071596000     -1.712014000     -0.163780000
H        2.317013000     -1.687854000     -1.069756000
H        1.189811000      0.370128000      1.066682000
C        0.695855000      2.563424000      0.814390000
C        1.272228000      3.632302000      0.269359000
H        0.246836000      2.718599000      1.797014000
H        1.290897000      4.599796000      0.760446000
H        1.738062000      3.594245000     -0.711799000
F       -2.305311000     -2.896492000     -0.344455000
F       -4.432325000      1.256540000      0.178064000
C        3.288211000     -1.311435000     -0.752542000
H        2.330547000     -0.302386000      0.772018000
H        4.022617000     -2.115871000     -0.836560000
C        3.689252000     -0.092632000     -1.571053000
H        4.758654000      0.102204000     -1.453547000
H        3.545003000     -0.378217000     -2.615875000
C        2.877710000      1.175201000     -1.276530000
H        3.184742000      1.602171000     -0.315169000
C        1.349485000      0.972313000     -1.275189000
H        1.104261000      0.032997000     -1.783321000
H        0.890195000      1.748417000     -1.894546000
H        3.180650000      1.917497000     -2.018046000

46
c2 
N        1.390292000      3.251743000     -0.537010000
C        0.788952000      3.647655000     -1.832228000
H       -0.260073000      3.360369000     -1.819999000
H        1.305461000      3.122181000     -2.631481000
H        0.890533000      4.724826000     -1.950964000
C        2.842620000      3.524655000     -0.500938000
H        2.996727000      4.602678000     -0.522893000
H        3.302326000      3.057164000     -1.367942000
H        3.265313000      3.104216000      0.406320000
C       -1.650575000     -0.111730000      0.042885000
C       -2.707707000      0.790792000      0.045225000
F       -2.463415000      2.106101000      0.227652000
C       -4.030294000      0.448282000     -0.160469000
F       -4.990623000      1.371539000     -0.143387000
C       -4.351449000     -0.876055000     -0.398592000
F       -5.614556000     -1.236070000     -0.599752000
C       -3.338788000     -1.813838000     -0.437780000
F       -3.632570000     -3.087310000     -0.687023000
C       -2.024691000     -1.419508000     -0.226697000
F       -1.111538000     -2.393062000     -0.326321000
C        1.092472000     -0.549555000      0.064545000
C        1.305791000     -1.658356000      0.876307000
F        0.430122000     -1.952543000      1.841313000
C        2.389606000     -2.508295000      0.750712000
F        2.533242000     -3.558504000      1.551945000
C        3.344431000     -2.258202000     -0.221687000
F        4.395976000     -3.057908000     -0.353440000
C        3.192581000     -1.160389000     -1.043889000
F        4.108716000     -0.888282000     -1.973029000
C        2.084066000     -0.345495000     -0.877509000
F        2.031982000      0.727486000     -1.713962000
H        1.219419000      2.230319000     -0.468318000
H       -0.074094000      1.353914000     -0.552265000
C       -0.032825000      1.111746000      1.823568000
H       -0.885975000      1.761836000      2.043966000
H       -0.116997000      0.282177000      2.527814000
C        1.265484000      1.878467000      2.133418000
H        1.585461000      1.707189000      3.163183000
C        1.155764000      3.397277000      1.960645000
H       -0.400149000      3.497889000      0.471646000
C        0.625976000      3.841375000      0.608835000
H        0.447755000      3.785501000      2.696737000
H        0.663560000      4.925520000      0.488418000
H        2.088458000      1.489071000      1.517647000
H        2.111299000      3.884170000      2.172623000
B       -0.153113000      0.486559000      0.306100000

86
h_c6_4 
B       -0.551458000      0.155754000     -0.696197000
N        2.283888000      0.261586000      2.677071000
C        2.084249000      0.247591000      4.111661000
H        1.866223000     -0.765304000      4.447398000
H        1.229127000      0.881513000      4.345878000
H        2.951686000      0.627254000      4.672398000
C        2.531615000      1.613326000      2.191372000
H        3.495092000      2.000072000      2.554029000
H        1.741244000      2.267830000      2.559429000
H        2.528622000      1.633776000      1.102729000
C        0.071045000      1.604631000     -0.527721000
C        0.949061000      2.152175000     -1.458654000
C        1.490855000      3.419435000     -1.330383000
C        1.164930000      4.189471000     -0.227112000
C        0.302561000      3.683236000      0.728026000
C       -0.220881000      2.414197000      0.561876000
C       -2.050861000     -0.113401000     -0.373843000
C       -2.360013000     -1.388094000     -0.062692000
H       -1.541012000     -2.105804000     -0.049412000
F       -1.005867000      1.960880000      1.540093000
F        1.291981000      1.471012000     -2.551061000
F        1.681981000      5.399396000     -0.083623000
F        0.017325000      4.400943000      1.809636000
F        2.313052000      3.905333000     -2.252419000
C        4.102457000     -1.377248000      2.969032000
C        3.164271000     -1.010385000      0.804892000
C        4.043316000     -1.921229000      0.235691000
C        4.938575000     -2.589993000      1.066153000
C        4.957161000     -2.325087000      2.423864000
C        2.506550000     -2.070678000     -1.654842000
C        1.686229000     -1.156305000     -1.001542000
C        0.341508000     -0.962373000     -1.327673000
C       -0.178302000     -1.768976000     -2.346857000
C        0.605098000     -2.703244000     -3.004407000
C        1.939533000     -2.850553000     -2.656351000
H        5.619078000     -3.321762000      0.654831000
H        5.652107000     -2.849193000      3.066666000
H       -1.217926000     -1.648816000     -2.625857000
H        0.180655000     -3.314264000     -3.789865000
H        2.544794000     -3.580649000     -3.176535000
O        2.200196000     -0.405857000      0.030383000
C        3.977625000     -2.091555000     -1.273953000
C        4.656194000     -0.868609000     -1.927765000
H        4.595972000     -0.946648000     -3.014753000
H        4.169331000      0.058522000     -1.623362000
H        5.705790000     -0.823050000     -1.631993000
C        4.685253000     -3.355264000     -1.748787000
H        5.740238000     -3.322539000     -1.477649000
H        4.240310000     -4.253126000     -1.316690000
H        4.640978000     -3.429892000     -2.835147000
C        3.186761000     -0.694267000      2.171409000
H        4.145313000     -1.170517000      4.028842000
C       -3.071163000      1.013174000     -0.453890000
C       -3.947467000      0.884781000     -1.711001000
C       -3.942400000      1.231228000      0.792407000
H       -2.511315000      1.946201000     -0.585078000
C       -4.862261000      2.097157000     -1.874432000
H       -4.551315000     -0.026241000     -1.645166000
H       -3.308158000      0.770636000     -2.590634000
C       -4.824700000      2.465777000      0.617416000
H       -4.589457000      0.369084000      0.966979000
H       -3.306689000      1.332323000      1.672260000
C       -5.705255000      2.335030000     -0.623597000
H       -5.504368000      1.968598000     -2.748267000
H       -4.246406000      2.983173000     -2.062774000
H       -5.440866000      2.616211000      1.506136000
H       -4.189561000      3.353186000      0.519295000
H       -6.323692000      3.226048000     -0.748961000
H       -6.390214000      1.490687000     -0.486344000
C       -3.670719000     -2.015974000      0.294921000
C       -3.858950000     -3.315005000     -0.501786000
C       -3.733570000     -2.309637000      1.801997000
H       -4.499230000     -1.353052000      0.042276000
C       -5.161781000     -4.016124000     -0.126511000
H       -3.012623000     -3.980307000     -0.295499000
H       -3.834720000     -3.095186000     -1.572367000
C       -5.035782000     -3.011517000      2.177537000
H       -2.881934000     -2.945386000      2.069647000
H       -3.619795000     -1.377738000      2.359842000
C       -5.225824000     -4.295106000      1.373112000
H       -5.262875000     -4.944835000     -0.691489000
H       -6.007142000     -3.380045000     -0.410344000
H       -5.048804000     -3.227088000      3.247704000
H       -5.875533000     -2.335623000      1.980958000
H       -6.175314000     -4.768107000      1.630971000
H       -4.434880000     -5.004552000      1.639310000

40
d7 
C        1.394212000      0.873845000      0.681292000
C        0.658431000     -0.291273000      0.543474000
C        1.232795000     -1.228013000     -0.307705000
C        2.445350000     -1.044716000     -0.950300000
C        3.143091000      0.137069000     -0.763523000
C        2.608463000      1.111727000      0.056823000
B       -0.771160000     -0.591675000      1.315043000
C       -0.698416000     -1.925426000      2.228537000
F        0.601176000     -2.381660000     -0.550867000
F        2.947587000     -1.981853000     -1.748675000
F        4.304952000      0.335766000     -1.375341000
F        3.252714000      2.265445000      0.226161000
F        0.914188000      1.898069000      1.426705000
C       -1.959260000     -0.616638000      0.192862000
C       -2.582091000     -1.778815000     -0.275309000
C       -3.589886000     -1.743086000     -1.227837000
C       -4.022725000     -0.532322000     -1.757259000
C       -3.438609000      0.646090000     -1.321886000
C       -2.435511000      0.561325000     -0.370762000
N       -1.785570000      1.804593000      0.108793000
C       -0.967841000      2.467493000     -0.937169000
C       -2.728596000      2.739879000      0.768047000
H       -2.162653000      3.573385000      1.179357000
H       -0.391448000      3.268275000     -0.478363000
H       -1.633268000      2.862350000     -1.701813000
H       -0.302805000      1.723444000     -1.368173000
H       -3.237731000      2.198250000      1.561172000
H       -3.448830000      3.097387000      0.036737000
H       -3.762842000      1.599038000     -1.724177000
H       -4.807015000     -0.504667000     -2.501526000
H       -4.044860000     -2.665805000     -1.565184000
H       -2.258555000     -2.733116000      0.121838000
H       -1.156449000      1.456925000      0.860298000
H       -0.982002000      0.366938000      2.064125000
H       -0.513762000     -2.816465000      1.620132000
C        0.371248000     -1.843720000      3.317860000
H        1.367214000     -1.730576000      2.881233000
H        0.203992000     -0.977667000      3.962836000
H        0.393016000     -2.732325000      3.952335000
H       -1.676713000     -2.081563000      2.697697000

28
i6 
C  -1.6507285384  -1.8154945399  -0.4698927723
C  -0.8290406003  -0.7774851391  -0.0535132272
C  -1.4014797636  0.4561821737  0.1709002941
C  -2.7388161899  0.7656465236  0.0324022572
C  -3.5473329496  -0.2898228872  -0.3819347199
C  -3.0095317898  -1.5529221881  -0.6302153565
B  0.6180542708  -0.2675940657  0.4217571043
N  -0.2468986253  1.2699221977  0.5572944212
C  0.0747151303  2.3088786215  -0.4374278278
C  1.1940868379  -0.7672951671  1.8206461431
C  1.7641137149  -2.1841924155  1.7009030478
C  -0.3456029025  1.8633290252  1.8998108915
H  1.0523795782  2.7289104153  -0.2064304221
H  0.6309826237  2.250957718  2.1871147786
H  -1.0736441076  2.67712035  1.8965033925
H  -0.6572608592  1.1036691926  2.6099247396
H  0.1070979233  1.8595216472  -1.4250566633
H  -0.6865334276  3.0911540859  -0.4063255575
H  -3.1456939575  1.7513472328  0.2218073108
H  -4.6086505211  -0.127943935  -0.5178422078
H  -3.6719721246  -2.3454757203  -0.9550794186
H  -1.2618325424  -2.8059603622  -0.6711512015
H  0.4068237872  -0.7785740339  2.5806248555
H  1.0016809183  -2.877677387  1.3378456004
H  2.595040651  -2.2104330446  0.9959287926
H  1.9761945612  -0.0896934391  2.1802878004
H  2.1214679748  -2.5583190605  2.6612548346
Cl  1.9333802828  -0.1106150433  -0.8712915645

50
g2 
B        0.285129000      0.437409000      0.495863000
N       -2.249865000      0.431402000      1.901592000
C       -2.164021000      1.157414000      3.197972000
H       -1.599276000      2.071558000      3.031604000
H       -1.643459000      0.522243000      3.912561000
H       -3.168964000      1.388883000      3.542360000
C       -2.904342000     -0.893687000      2.048190000
H       -3.885773000     -0.768305000      2.498055000
H       -2.278686000     -1.508386000      2.693060000
H       -2.989567000     -1.348290000      1.064419000
C        1.890148000      0.456990000      0.249347000
C        2.472802000      0.052932000     -0.943180000
F        1.696121000     -0.322765000     -1.967063000
C        3.839982000      0.024357000     -1.157767000
F        4.343652000     -0.372794000     -2.322826000
C        4.690314000      0.423207000     -0.141785000
F        6.005060000      0.406953000     -0.324247000
C        4.158350000      0.843564000      1.063115000
F        4.970812000      1.232992000      2.042043000
C        2.783020000      0.854912000      1.233175000
F        2.338638000      1.282449000      2.421276000
C       -0.333326000     -1.015230000      0.016531000
C       -1.019005000     -1.252179000     -1.168964000
F       -1.208048000     -0.277382000     -2.058190000
C       -1.542330000     -2.491319000     -1.510635000
F       -2.189978000     -2.663090000     -2.657792000
C       -1.380347000     -3.563960000     -0.652113000
F       -1.873562000     -4.754660000     -0.965552000
C       -0.697345000     -3.381264000      0.537090000
F       -0.548360000     -4.400187000      1.379580000
C       -0.194943000     -2.126893000      0.837639000
F        0.417673000     -2.004888000      2.025821000
H       -1.247451000      0.266763000      1.648898000
H        0.184634000      0.471436000      1.715919000
C       -2.813892000      1.289356000      0.841685000
C       -1.930234000      1.944846000     -0.065190000
C       -0.514447000      1.693421000     -0.184236000
C        0.176825000      2.524432000     -1.035353000
H        1.244118000      2.383749000     -1.146211000
C       -0.427806000      3.526504000     -1.820361000
H        0.184951000      4.131190000     -2.476655000
C       -1.776473000      3.697862000     -1.783846000
H       -2.270751000      4.429130000     -2.411046000
C       -2.560417000      2.916221000     -0.904503000
C       -3.960049000      3.114211000     -0.865783000
H       -4.389528000      3.848436000     -1.536384000
C       -4.757720000      2.410247000     -0.012856000
H       -5.827806000      2.562589000      0.007314000
C       -4.163921000      1.497797000      0.873867000
H       -4.782035000      0.980067000      1.595957000

44
g5 
B        0.017094000      0.733589000     -0.268461000
N        2.700512000      1.711291000      0.339401000
C        2.627945000      2.252726000      1.721526000
H        2.053769000      1.555359000      2.325449000
H        2.120431000      3.214804000      1.683459000
H        3.635016000      2.365137000      2.115028000
C        3.421065000      2.622393000     -0.586458000
H        4.449957000      2.733163000     -0.254851000
H        2.909153000      3.581437000     -0.586068000
H        3.382873000      2.190507000     -1.582437000
C       -1.550632000      0.342786000     -0.044402000
C       -2.491871000      0.236756000     -1.056133000
F       -2.125593000      0.394935000     -2.336078000
C       -3.828721000     -0.053297000     -0.834373000
C       -4.270998000     -0.261401000      0.458657000
F       -5.548509000     -0.542132000      0.695190000
C       -3.368161000     -0.181028000      1.503384000
C       -2.042024000      0.110851000      1.232702000
F       -1.219506000      0.159998000      2.289970000
H        1.713275000      1.671364000      0.018530000
H        0.301412000      1.352301000      0.749648000
C        0.218775000      1.729042000     -1.535305000
C        0.292990000      3.057675000     -1.455521000
H        0.283733000      1.298364000     -2.534419000
H        0.394111000      3.700014000     -2.324958000
H        0.206123000      3.564452000     -0.494424000
F       -3.784706000     -0.386378000      2.751784000
F       -4.687863000     -0.142004000     -1.847883000
C        3.216898000      0.328764000      0.298116000
C        2.360984000     -0.736987000     -0.108804000
C        0.953944000     -0.617515000     -0.406657000
C        0.338481000     -1.768712000     -0.850692000
H       -0.715812000     -1.730169000     -1.093306000
C        0.984784000     -3.011871000     -0.991402000
H        0.424468000     -3.866839000     -1.348313000
C        2.296589000     -3.138173000     -0.653872000
C        3.015022000     -2.009102000     -0.201804000
C        4.375912000     -2.160692000      0.152472000
C        5.124687000     -1.105071000      0.579931000
H        6.162816000     -1.228492000      0.855365000
C        4.530135000      0.165119000      0.638780000
H        5.125218000      1.015101000      0.947986000
H        4.814637000     -3.148126000      0.075821000
H        2.810542000     -4.088725000     -0.723717000

46
Me_7 
C        1.449036000     -0.615935000     -0.981081000
C        0.714236000      0.233297000     -0.171348000
C        1.334486000      0.550505000      1.030842000
C        2.586084000      0.088104000      1.398622000
C        3.279188000     -0.752100000      0.542864000
C        2.702025000     -1.113619000     -0.659064000
B       -0.767681000      0.840723000     -0.562481000
C       -0.829678000      2.464676000     -0.541049000
F        0.712670000      1.347056000      1.907690000
F        3.131298000      0.432889000      2.561166000
F        4.478736000     -1.212631000      0.878588000
F        3.345066000     -1.938428000     -1.484252000
F        0.937054000     -1.048476000     -2.158324000
C       -1.863669000      0.116343000      0.414376000
C       -2.414189000      0.704690000      1.559515000
C       -3.329474000      0.042828000      2.363551000
C       -3.740183000     -1.249639000      2.054704000
C       -3.224217000     -1.873784000      0.931528000
C       -2.310152000     -1.174789000      0.159563000
N       -1.732338000     -1.827757000     -1.039090000
C       -0.864268000     -2.983148000     -0.704107000
C       -2.749515000     -2.158412000     -2.066022000
H       -2.243063000     -2.542925000     -2.949067000
H       -0.359057000     -3.318081000     -1.607290000
H       -1.482582000     -3.777769000     -0.292519000
H       -0.136727000     -2.655387000      0.034425000
H       -3.291201000     -1.246638000     -2.305369000
H       -3.431430000     -2.905041000     -1.667085000
H       -3.530384000     -2.881881000      0.676434000
H       -4.453639000     -1.766569000      2.682036000
H       -3.729403000      0.534654000      3.241224000
H       -2.108982000      1.710728000      1.820604000
H       -1.145994000     -1.070831000     -1.448699000
H       -1.001470000      0.499255000     -1.727047000
C       -2.183499000      2.942409000     -1.074824000
H       -0.724405000      2.832463000      0.487958000
C        0.322189000      3.075200000     -1.348618000
C        0.325678000      4.600235000     -1.407564000
H        1.272903000      2.740192000     -0.922972000
H        0.289550000      2.671981000     -2.368190000
H       -2.328580000      4.018520000     -0.956453000
H       -2.267950000      2.712192000     -2.141925000
H       -3.013603000      2.445400000     -0.567160000
H        1.227141000      4.976098000     -1.894357000
H       -0.531084000      4.984655000     -1.962396000
H        0.286857000      5.024801000     -0.401251000

38
a1 
B       -0.028869000      1.180931000     -0.380067000
C       -0.123460000      2.239970000     -1.618065000
C       -0.790853000      3.183666000     -0.625482000
N       -0.148085000      2.562941000      0.591389000
C        1.136438000      3.248391000      0.848901000
H        1.779708000      3.161160000     -0.022853000
H        1.626829000      2.801602000      1.706112000
H        0.938164000      4.302731000      1.049964000
C       -0.964404000      2.572028000      1.812418000
H       -1.103242000      3.599898000      2.153834000
H       -0.457577000      1.991576000      2.581724000
H       -1.933520000      2.126270000      1.602338000
C        1.340375000      0.325702000     -0.242672000
C        1.791419000     -0.322100000     -1.387250000
F        1.089100000     -0.224845000     -2.520833000
C        2.939444000     -1.093005000     -1.431798000
F        3.319359000     -1.687644000     -2.556539000
C        3.696555000     -1.243838000     -0.283511000
F        4.802161000     -1.974472000     -0.301338000
C        3.286083000     -0.626691000      0.883116000
F        4.002688000     -0.767779000      1.993066000
C        2.126186000      0.130876000      0.882159000
F        1.791932000      0.684470000      2.059137000
C       -1.350853000      0.246154000     -0.134519000
C       -2.449926000      0.154630000     -0.982690000
F       -2.559998000      0.922254000     -2.071786000
C       -3.514133000     -0.710789000     -0.772415000
F       -4.530099000     -0.747950000     -1.626616000
C       -3.520474000     -1.533893000      0.335991000
F       -4.530262000     -2.362109000      0.552723000
C       -2.461595000     -1.472170000      1.223781000
F       -2.457222000     -2.243323000      2.304550000
C       -1.422064000     -0.595973000      0.972125000
F       -0.447260000     -0.568359000      1.887516000
H        0.855212000      2.609495000     -1.924480000
H       -0.694362000      2.007425000     -2.505910000
H       -0.601947000      4.258256000     -0.673756000
H       -1.864340000      3.006387000     -0.565836000

62
tBu_6 
C        0.237272000     -3.026483000      1.406703000
C        0.049489000     -2.128970000      0.357281000
C        0.307929000     -2.563882000     -0.937789000
C        0.707359000     -3.867495000     -1.206480000
C        0.871190000     -4.753018000     -0.152154000
C        0.644195000     -4.327621000      1.152438000
B       -0.317615000     -0.586832000      0.366573000
N        0.142020000     -1.550602000     -1.949197000
C        1.330570000     -1.349092000     -2.765013000
C        1.017189000      0.296489000      0.345947000
C        1.960932000      0.176862000      1.353248000
C        3.170769000      0.850259000      1.343438000
C        3.470688000      1.681988000      0.279490000
C        2.552764000      1.838683000     -0.745752000
C        1.349483000      1.159177000     -0.687931000
F        1.702826000     -0.601296000      2.409296000
F        0.486444000      1.372484000     -1.686746000
F        2.831093000      2.643845000     -1.764692000
F        4.623808000      2.333208000      0.245720000
F        4.037853000      0.709371000      2.338180000
C       -1.748825000      0.120793000      0.291403000
C       -1.652882000      1.619922000      0.702235000
C       -1.047705000     -1.731116000     -2.767238000
H        1.194112000     -0.459058000     -3.380220000
H       -1.199932000     -0.837756000     -3.376460000
H       -0.971022000     -2.601939000     -3.433465000
H       -1.919363000     -1.866194000     -2.126864000
H        2.194208000     -1.198813000     -2.116384000
H        1.538114000     -2.199263000     -3.428748000
H        0.893869000     -4.184768000     -2.225711000
H        1.183855000     -5.771324000     -0.343381000
H        0.788970000     -5.015777000      1.975221000
H        0.070382000     -2.712362000      2.429958000
H       -1.821015000      1.709656000      1.778675000
H       -0.614084000      1.909865000      0.573110000
H       -1.800969000      0.107274000     -0.816305000
C       -2.451524000      2.758097000     -0.003037000
C       -1.582358000      4.019155000      0.124914000
H       -2.100989000      4.892107000     -0.276610000
H       -1.342229000      4.220142000      1.171944000
H       -0.644085000      3.899621000     -0.422291000
C       -2.661226000      2.494676000     -1.495073000
H       -3.112654000      3.371624000     -1.964864000
H       -1.707981000      2.304250000     -1.990940000
H       -3.314857000      1.644822000     -1.687243000
C       -3.782729000      3.082351000      0.684366000
H       -4.503654000      2.269167000      0.655353000
H       -3.613664000      3.336930000      1.733895000
H       -4.247180000      3.947249000      0.204972000
C       -3.034747000     -0.638076000      0.793324000
C       -3.425950000     -0.181765000      2.203226000
C       -2.874638000     -2.160960000      0.863456000
H       -2.491085000     -2.589805000     -0.063029000
H       -2.211737000     -2.464203000      1.670593000
H       -3.852884000     -2.606782000      1.055834000
H       -2.585866000     -0.290139000      2.894602000
H       -4.244714000     -0.802017000      2.573899000
H       -3.756892000      0.855154000      2.232726000
C       -4.209317000     -0.395343000     -0.163300000
H       -3.993315000     -0.818417000     -1.148454000
H       -5.109133000     -0.883472000      0.217803000
H       -4.436073000      0.656288000     -0.298142000

50
i_Ph_7 
B  -0.8143264397  0.2555579645  0.9786984451
C  -2.1264014269  1.1802569086  1.1327998038
C  0.4421846937  0.9382772416  0.2105962414
C  0.438963207  2.2332627582  -0.3173293531
C  1.5549644472  2.7844758436  -0.9315922186
C  2.7325697694  2.0575900605  -1.0397207816
C  2.7808751464  0.7660535774  -0.5381208092
C  1.642983395  0.2519343006  0.0581739868
N  1.6835995825  -1.1282100781  0.6028760585
C  2.1550139349  -2.1395549541  -0.3744872346
C  2.4105812048  -1.190456249  1.8947877189
H  2.3325806198  -2.1985273  2.2972348401
H  2.0183748554  -3.1270715566  0.0612172002
H  3.2051733887  -1.9712255845  -0.5960459527
H  1.5497968866  -2.0395483023  -1.2714282571
H  1.9488097845  -0.4753221333  2.5705826458
H  3.4520422937  -0.9293215117  1.7206176456
H  3.6928853621  0.186765387  -0.6167100909
H  3.6059742923  2.48709293  -1.511513585
H  1.5087521534  3.791908932  -1.3249912493
H  -0.460643207  2.8293067475  -0.2331650684
H  0.6888152485  -1.3579005894  0.7752334549
H  -0.4367505774  -0.2384463225  2.0218364783
H  -2.4338185317  1.4907567163  0.1259044845
C  -3.3616105096  0.4378741595  1.7175663652
H  -3.5985397657  -0.3955463702  1.0546612169
H  -4.2140655227  1.1228810845  1.7017744145
Cl  -1.27885605  -1.340319769  -0.1128381013
C  -1.8716759501  2.4453003031  1.9236929707
C  -2.4922179403  3.6402972542  1.5548549643
C  -1.060051166  2.4611279934  3.0585763569
C  -2.3076087509  4.8084518712  2.2806463418
C  -0.8733583348  3.6257855664  3.7912615184
C  -1.493738121  4.8057305752  3.4056538626
H  -3.1323601409  3.6484585671  0.678535205
H  -0.5839053417  1.5432969892  3.3802028438
H  -2.8002557362  5.7210232311  1.9686889552
H  -0.241983778  3.6097200747  4.6710414237
H  -1.3461839117  5.713726713  3.9760552979
C  -3.1784124711  -0.0774640546  3.1195533235
C  -3.4937906717  0.7155155997  4.2209819071
C  -2.6709539277  -1.3554805759  3.3501249969
C  -3.3015032341  0.2523198184  5.5155736468
C  -2.4790627397  -1.8243412924  4.6420395475
C  -2.7914328531  -1.0203210373  5.7308728619
H  -3.8874190977  1.7126991991  4.0575531304
H  -2.4262284063  -1.981386673  2.4991916175
H  -3.553492183  0.8857954302  6.3567820981
H  -2.0918173781  -2.8233797343  4.8008822459
H  -2.6464404502  -1.3864744656  6.7393317732

34
a6 
B       -1.470890000      1.388580000     -0.336100000
N       -1.871895000     -1.585727000      0.668257000
C       -1.734531000     -1.337143000      2.088475000
C       -0.067475000      0.660957000     -0.252111000
C        0.880795000      1.024828000      0.683567000
C        2.106057000      0.389046000      0.796666000
C        2.407489000     -0.644388000     -0.072188000
C        1.483332000     -1.034488000     -1.029618000
C        0.268734000     -0.381933000     -1.095532000
F        0.600426000      2.002561000      1.557060000
F       -0.613459000     -0.787178000     -2.015141000
F        1.771144000     -2.033660000     -1.855818000
F        3.576741000     -1.263107000      0.010876000
F        2.985167000      0.757044000      1.721358000
C       -1.547844000      2.848426000     -0.895813000
C       -0.266059000      3.666623000     -1.031568000
C       -2.037969000     -3.000506000      0.401885000
H       -0.939051000     -1.964536000      2.491207000
H       -1.192713000     -3.555150000      0.810266000
H       -2.963186000     -3.405386000      0.845927000
H       -2.071254000     -3.169743000     -0.674982000
H       -1.461035000     -0.298024000      2.275088000
H       -2.662479000     -1.557012000      2.644124000
H       -2.325708000      3.408915000     -0.366521000
H        0.158844000      3.897913000     -0.054943000
H        0.490493000      3.119954000     -1.596991000
H       -0.446933000      4.610132000     -1.546750000
H       -1.984433000      2.681760000     -1.895895000
C       -2.959809000     -0.826106000      0.074144000
C       -2.791828000      0.692492000      0.145825000
H       -3.026490000     -1.122614000     -0.974706000
H       -3.921100000     -1.104378000      0.543924000
H       -2.869264000      1.025888000      1.194251000
H       -3.653490000      1.161679000     -0.338706000

43
f4 
B        0.546670000     -0.277811000     -0.682995000
N        1.238171000     -1.444777000      0.591265000
C        1.505400000     -2.843546000      0.240996000
H        1.893152000     -2.890708000     -0.774239000
H        0.581841000     -3.415781000      0.297811000
H        2.240403000     -3.268521000      0.930684000
C        0.629390000     -1.377128000      1.923547000
H        1.306123000     -1.809377000      2.665435000
H       -0.301042000     -1.943195000      1.916627000
H        0.411156000     -0.348714000      2.196521000
C       -1.004564000     -0.003627000     -0.335293000
C       -1.522164000      1.276728000     -0.208721000
C       -2.858879000      1.528659000      0.058247000
C       -3.734064000      0.468249000      0.209977000
C       -3.262762000     -0.827867000      0.090058000
C       -1.922410000     -1.029361000     -0.183338000
C        0.750097000     -0.925563000     -2.111034000
C        1.420866000     -0.337284000     -3.097619000
H        0.236015000     -1.858050000     -2.347346000
H        1.475520000     -0.754237000     -4.097416000
H        1.922036000      0.612890000     -2.942009000
F       -1.509523000     -2.305113000     -0.288278000
F       -0.730050000      2.342935000     -0.354397000
F       -5.015585000      0.690651000      0.468997000
F       -4.096125000     -1.852883000      0.238698000
F       -3.309225000      2.773802000      0.168650000
H        1.083670000      0.979157000      0.923962000
C        1.645743000      0.699186000      0.027435000
C        2.415297000     -0.546461000      0.380256000
H        2.838397000     -0.964585000     -0.534485000
C        3.617048000     -0.051837000      1.243571000
C        4.691808000      0.175105000      0.157546000
H        4.931522000     -0.733882000     -0.394610000
H        5.610711000      0.546257000      0.611706000
C        4.032586000      1.269485000     -0.743250000
H        4.716542000      2.102155000     -0.903825000
C        2.790824000      1.732988000      0.057624000
H        2.494974000      2.762412000     -0.129186000
C        3.266686000      1.430704000      1.511319000
H        3.761645000      0.875946000     -1.722072000
H        4.153017000      1.997173000      1.802606000
H        2.486843000      1.593988000      2.254163000
H        3.936086000     -0.655527000      2.090831000

56
iPr_6 
C        2.352378000     -0.579923000     -2.182471000
C        1.787442000     -0.684522000     -0.919414000
C        2.350187000     -1.566929000     -0.026185000
C        3.455322000     -2.359354000     -0.259683000
C        4.018701000     -2.229109000     -1.526630000
C        3.470136000     -1.359625000     -2.469822000
B        0.737661000     -0.107895000      0.151837000
N        1.491595000     -1.428449000      1.151580000
C        0.671449000     -2.642926000      1.339760000
C       -0.834620000     -0.495224000      0.040978000
C       -1.501821000     -0.750820000     -1.145113000
C       -2.867020000     -0.987428000     -1.211408000
C       -3.615957000     -0.980381000     -0.049120000
C       -2.991059000     -0.736705000      1.162653000
C       -1.629438000     -0.500253000      1.176378000
F       -0.839291000     -0.757885000     -2.306760000
F       -1.064448000     -0.273236000      2.376423000
F       -3.701433000     -0.734578000      2.285876000
F       -4.921244000     -1.209614000     -0.092387000
F       -3.462335000     -1.218406000     -2.376353000
C        0.833692000      1.470941000      0.540380000
C        0.392862000      2.162231000     -0.782917000
C        2.199525000     -1.131451000      2.403209000
H       -0.046077000     -2.474657000      2.141061000
H        1.470958000     -0.830631000      3.154930000
H        2.734659000     -2.018868000      2.750359000
H        2.908801000     -0.330074000      2.237221000
H        0.148168000     -2.873250000      0.415709000
H        1.322648000     -3.479028000      1.603565000
H        3.871016000     -3.034303000      0.478471000
H        4.891585000     -2.813751000     -1.785948000
H        3.932075000     -1.292556000     -3.446825000
H        1.947458000      0.090126000     -2.931406000
H        1.297283000      2.474085000     -1.315867000
H       -0.119084000      1.478023000     -1.467863000
H        0.055747000      1.675758000      1.282742000
C       -0.523118000      3.373352000     -0.581954000
H       -0.100875000      3.995068000      0.216569000
C       -1.925788000      2.939233000     -0.162078000
C       -0.592276000      4.208931000     -1.856538000
H        0.394399000      4.576693000     -2.143252000
H       -0.978517000      3.606025000     -2.683057000
H       -1.253917000      5.068213000     -1.733862000
H       -2.376118000      2.318387000     -0.942907000
H       -2.573939000      3.803321000     -0.006596000
H       -1.918100000      2.358976000      0.761894000
C        2.097411000      2.216624000      1.044043000
H        1.973177000      3.249450000      0.695175000
C        3.417812000      1.746625000      0.435220000
C        2.162428000      2.336556000      2.566937000
H        1.278136000      2.856536000      2.940555000
H        2.204614000      1.375401000      3.074873000
H        3.040923000      2.910129000      2.870420000
H        3.702388000      0.740956000      0.746537000
H        4.225502000      2.422524000      0.723444000
H        3.366895000      1.730476000     -0.654735000

58
Ph_5 
B        6.048422000     14.407102000      6.382933000
C        6.208393000     14.868357000      7.945641000
C        5.218165000     14.744500000      8.926021000
H        4.249224000     14.354531000      8.636478000
C        5.440011000     15.088506000     10.250375000
H        4.646454000     14.970773000     10.977223000
C        6.675505000     15.581085000     10.655794000
H        6.851486000     15.849206000     11.688632000
C        7.684848000     15.729777000      9.718696000
H        8.654067000     16.113844000     10.015265000
C        7.418746000     15.370895000      8.407569000
N        8.499426000     15.501230000      7.400875000
C        8.856549000     16.915909000      7.134080000
H        7.948378000     17.438952000      6.844080000
H        9.590393000     16.948462000      6.331143000
H        9.268636000     17.353861000      8.039714000
C        9.679848000     14.648270000      7.694209000
H       10.188338000     15.036793000      8.573379000
H       10.342112000     14.658901000      6.830342000
H        9.326507000     13.634948000      7.871151000
C        4.481293000     14.312453000      5.956900000
C        3.846043000     13.240588000      5.352090000
F        4.513746000     12.113431000      5.084396000
C        2.511538000     13.253600000      4.971110000
C        1.751510000     14.385935000      5.185813000
F        0.472455000     14.418211000      4.827232000
C        2.341668000     15.491769000      5.772587000
C        3.674657000     15.431665000      6.134334000
F        4.193657000     16.543965000      6.675757000
H        8.070500000     15.129053000      6.538348000
H        6.514109000     15.316156000      5.694090000
C        7.006175000     13.096647000      6.124938000
C        7.979174000     13.181722000      5.196278000
H        7.970687000     14.071856000      4.565934000
F        1.624186000     16.595646000      5.973101000
F        1.958866000     12.188019000      4.395834000
C        9.081511000     12.256395000      4.857281000
C        9.595586000     12.294957000      3.557583000
C        9.693486000     11.393880000      5.774538000
C       10.655003000     11.487457000      3.173792000
H        9.143427000     12.966682000      2.836813000
C       10.759952000     10.593721000      5.394746000
H        9.329357000     11.339881000      6.792147000
C       11.242791000     10.630074000      4.092917000
H       11.022916000     11.529607000      2.156545000
H       11.215399000      9.933663000      6.122106000
H       12.071608000      9.998944000      3.799936000
C        6.861145000     11.845432000      6.924017000
C        6.636463000     10.633141000      6.263503000
C        6.978340000     11.816098000      8.315749000
C        6.542674000      9.441413000      6.960232000
H        6.541475000     10.639474000      5.185619000
C        6.896584000     10.617226000      9.015902000
H        7.151569000     12.728985000      8.869546000
C        6.678259000      9.425719000      8.343663000
H        6.366204000      8.519041000      6.421696000
H        7.001540000     10.621871000     10.093613000
H        6.608550000      8.493916000      8.889760000

39
f3 
B       -0.702633000      0.623620000     -1.068564000
N       -1.435782000      1.678280000      0.030749000
C       -1.675715000      3.006017000     -0.560222000
H       -2.126244000      2.881067000     -1.541409000
H       -0.723533000      3.520142000     -0.670965000
H       -2.344257000      3.583785000      0.082703000
C       -0.903413000      1.852088000      1.390243000
H       -1.644284000      2.352897000      2.016308000
H       -0.006750000      2.465246000      1.339939000
H       -0.652669000      0.890977000      1.827645000
C        0.747608000      0.115653000     -0.549448000
C        1.187791000     -1.190325000     -0.403178000
F        0.368590000     -2.219010000     -0.642339000
C        2.480657000     -1.527555000     -0.028111000
F        2.838288000     -2.801472000      0.098058000
C        3.404586000     -0.530080000      0.214309000
F        4.642992000     -0.833639000      0.579346000
C        3.023672000      0.792076000      0.063915000
F        3.904493000      1.764633000      0.278896000
C        1.726485000      1.075375000     -0.318267000
F        1.426017000      2.376271000     -0.481075000
H       -0.528766000      1.275178000     -2.065885000
C       -2.677232000      0.806918000     -0.078984000
H       -3.513703000      1.442256000     -0.373677000
C       -2.120560000     -0.204430000     -1.117670000
H       -2.598400000     -0.141217000     -2.095031000
H       -4.403052000     -1.537589000     -1.361267000
C       -2.408542000     -1.557650000     -0.453199000
H       -1.884464000     -2.396674000     -0.897561000
C       -3.937150000     -1.744177000     -0.397466000
C       -2.088096000     -1.267537000      1.017516000
H       -2.379326000     -2.076170000      1.689711000
H       -4.808762000     -1.256068000      1.559857000
C       -4.376002000     -0.738013000      0.704176000
H       -5.111517000     -0.013059000      0.353902000
C       -3.049559000     -0.069494000      1.119957000
H       -3.104974000      0.446793000      2.077009000
H       -4.197660000     -2.765386000     -0.116965000
H       -1.038609000     -1.032477000      1.185853000

58
h7 
C       -2.578837000      0.648460000     -0.390494000
C       -1.876290000     -0.541088000     -0.463166000
C       -2.194285000     -1.442568000      0.545529000
C       -3.101714000     -1.176764000      1.559269000
C       -3.751426000      0.045046000      1.595421000
C       -3.485599000      0.970420000      0.605117000
B       -0.803133000     -0.861438000     -1.668600000
C       -1.563625000     -1.572043000     -2.914706000
F       -1.618424000     -2.647513000      0.575756000
F       -3.357761000     -2.079020000      2.503023000
F       -4.617893000      0.323029000      2.565032000
F       -4.087775000      2.163839000      0.622437000
F       -2.381259000      1.614138000     -1.324923000
N        0.311223000      2.482307000     -0.605625000
C       -0.517829000      2.968931000      0.537945000
C        0.157962000      3.339877000     -1.808919000
H       -0.879663000      3.279963000     -2.124462000
H       -1.534194000      3.135053000      0.191981000
H       -0.074072000      3.893101000      0.901915000
H       -0.499247000      2.205230000      1.311880000
H        0.811446000      2.955409000     -2.587207000
H        0.420355000      4.363875000     -1.555487000
H       -0.037234000      1.534465000     -0.878420000
H       -0.358616000      0.238222000     -2.051827000
H       -1.974029000     -2.539771000     -2.598287000
C       -2.685577000     -0.734170000     -3.526079000
H       -3.470902000     -0.526890000     -2.793928000
H       -2.304835000      0.231592000     -3.868711000
H       -3.160514000     -1.225742000     -4.378323000
H       -0.828232000     -1.801283000     -3.694489000
C        2.675114000      3.271488000     -0.225295000
C        1.706446000      2.284318000     -0.188476000
C        2.011146000      1.011198000      0.257800000
C        3.303632000      0.649523000      0.625085000
C        4.275501000      1.638333000      0.566590000
C        3.963920000      2.935118000      0.162230000
C        2.611411000     -1.645213000      0.132802000
C        1.370969000     -1.144183000     -0.238108000
C        0.483023000     -1.707494000     -1.137592000
C        0.879603000     -2.957601000     -1.619427000
C        2.085113000     -3.540115000     -1.248739000
C        2.962306000     -2.882754000     -0.394117000
H        5.297249000      1.405159000      0.834760000
H        4.739250000      3.688042000      0.133864000
H        0.236986000     -3.474940000     -2.321748000
H        2.361291000     -4.507674000     -1.648785000
H        3.914824000     -3.334256000     -0.151468000
O        1.005697000      0.115433000      0.275821000
C        3.485547000     -0.799827000      1.060348000
C        4.950147000     -1.219133000      1.019188000
H        5.054153000     -2.251032000      1.352536000
H        5.362462000     -1.137104000      0.012356000
H        5.544178000     -0.603765000      1.696178000
C        2.963124000     -0.937690000      2.505529000
H        3.546396000     -0.309576000      3.181900000
H        1.914279000     -0.649508000      2.573557000
H        3.050980000     -1.977018000      2.824268000
H        2.448538000      4.273358000     -0.564583000

41
e6 
B        0.818255000     -0.354909000      0.548342000
N        1.476656000     -1.834473000     -0.025713000
C        1.152438000     -2.052418000     -1.458790000
C       -0.771562000     -0.118908000      0.121228000
C       -1.310560000      1.167617000      0.164264000
C       -2.632350000      1.487309000     -0.098033000
C       -3.532183000      0.487416000     -0.407168000
C       -3.076313000     -0.813125000     -0.422325000
C       -1.743424000     -1.077166000     -0.147384000
F       -0.555543000      2.214270000      0.513652000
F       -1.451569000     -2.393606000     -0.142734000
F       -3.916144000     -1.809273000     -0.687844000
F       -4.801976000      0.767693000     -0.662267000
F       -3.042581000      2.749386000     -0.038836000
C        0.932267000     -0.410064000      2.169450000
C        0.604694000      0.904444000      2.879414000
C        1.204496000     -3.067574000      0.748186000
H        0.097603000     -2.263927000     -1.575334000
H        0.156042000     -3.327333000      0.705738000
H        1.798857000     -3.881799000      0.327998000
H        1.498817000     -2.907662000      1.781228000
H        1.413714000     -1.155549000     -2.015310000
H        1.732643000     -2.897900000     -1.832564000
H        1.949178000     -0.699556000      2.460976000
H        1.203058000      1.726661000      2.483033000
H       -0.445187000      1.173946000      2.757042000
H        0.798428000      0.833390000      3.950825000
H        0.268333000     -1.188409000      2.564662000
C        1.971240000      0.603347000     -0.123976000
C        2.062319000      1.953255000     -0.472437000
H        1.219774000      2.615119000     -0.370962000
C        3.244818000      2.495936000     -0.969013000
H        3.273685000      3.546586000     -1.229514000
C        4.376385000      1.714638000     -1.141912000
H        5.288172000      2.145532000     -1.534439000
C        4.318128000      0.366957000     -0.818176000
H        5.182276000     -0.272783000     -0.958183000
C        3.135019000     -0.150405000     -0.320498000
C        2.949772000     -1.580579000      0.060237000
H        3.478113000     -2.287726000     -0.583589000
H        3.257829000     -1.763051000      1.090525000

45
e1 
B        0.074813000      0.571404000      0.359930000
C        0.249607000      1.985163000     -0.379641000
C        0.816721000      2.290036000     -1.608676000
H        1.247575000      1.504255000     -2.220256000
C        0.832431000      3.603423000     -2.061941000
H        1.274450000      3.838370000     -3.021765000
C        0.292070000      4.623604000     -1.287101000
H        0.315864000      5.644483000     -1.645275000
C       -0.265312000      4.337265000     -0.046854000
H       -0.676418000      5.130459000      0.566816000
C       -0.278212000      3.021311000      0.383095000
C       -0.848919000      2.506441000      1.670316000
H       -1.901767000      2.235354000      1.554495000
H       -0.757170000      3.189745000      2.517826000
N       -0.095655000      1.240927000      1.964778000
C        1.379930000     -0.404191000      0.106420000
C        2.686186000      0.093904000      0.168792000
F        2.927973000      1.369911000      0.491672000
C        3.827026000     -0.637326000     -0.115026000
F        5.028132000     -0.080812000     -0.002858000
C        3.711569000     -1.945859000     -0.538032000
F        4.787213000     -2.663273000     -0.820447000
C        2.448186000     -2.477263000     -0.688457000
F        2.305341000     -3.716943000     -1.141853000
C        1.331064000     -1.711370000     -0.387806000
F        0.178463000     -2.322977000     -0.668127000
C       -1.378971000     -0.143615000      0.069781000
C       -2.337849000      0.350490000     -0.808550000
F       -2.146306000      1.473105000     -1.501932000
C       -3.559726000     -0.271677000     -1.039169000
F       -4.429743000      0.255387000     -1.893169000
C       -3.873906000     -1.438427000     -0.375191000
F       -5.035328000     -2.040133000     -0.581075000
C       -2.957004000     -1.972080000      0.514859000
F       -3.240136000     -3.096385000      1.163347000
C       -1.755493000     -1.322846000      0.709349000
F       -0.913885000     -1.903495000      1.577610000
C        1.202595000      1.617850000      2.578932000
H        1.690862000      2.365325000      1.966392000
H        1.013468000      2.023252000      3.573604000
H        1.830768000      0.733901000      2.661177000
C       -0.832504000      0.470438000      2.991213000
H       -0.265655000     -0.417386000      3.254590000
H       -0.957203000      1.099541000      3.873980000
H       -1.811688000      0.188113000      2.618923000

52
Et_7 
C        1.412343000     -0.760491000     -1.061145000
C        0.745801000     -0.125967000     -0.025948000
C        1.404041000     -0.190017000      1.196301000
C        2.629383000     -0.806384000      1.381638000
C        3.254439000     -1.415366000      0.306205000
C        2.636158000     -1.397913000     -0.928981000
B       -0.703608000      0.642840000     -0.194694000
C       -0.652077000      2.202914000      0.269415000
F        0.848585000      0.363171000      2.280944000
F        3.212714000     -0.828201000      2.576243000
F        4.427440000     -2.017948000      0.463193000
F        3.212313000     -1.998068000     -1.969403000
F        0.856734000     -0.823061000     -2.294487000
C       -1.821485000     -0.257929000      0.591896000
C       -2.290013000      0.012256000      1.883760000
C       -3.224214000     -0.794186000      2.515182000
C       -3.738233000     -1.917773000      1.876257000
C       -3.304082000     -2.228277000      0.598756000
C       -2.366270000     -1.395917000      0.008665000
N       -1.867818000     -1.720968000     -1.348504000
C       -1.070233000     -2.971057000     -1.385399000
C       -2.931473000     -1.692070000     -2.380673000
H       -2.476238000     -1.843588000     -3.357358000
H       -0.611819000     -3.067813000     -2.367052000
H       -1.728701000     -3.813131000     -1.183838000
H       -0.303385000     -2.904400000     -0.617419000
H       -3.416407000     -0.719919000     -2.334355000
H       -3.652398000     -2.479218000     -2.174650000
H       -3.689179000     -3.102989000      0.087250000
H       -4.467233000     -2.547071000      2.368534000
H       -3.558001000     -0.549400000      3.515570000
H       -1.902157000      0.880772000      2.402298000
H       -1.241155000     -0.912851000     -1.554852000
H       -0.964416000      0.622848000     -1.399432000
H       -0.437516000      2.246359000      1.345084000
C        0.496774000      2.944069000     -0.428126000
H        1.441387000      2.454240000     -0.166814000
H        0.402322000      2.833766000     -1.515706000
C        0.622232000      4.426290000     -0.087148000
H       -0.260938000      4.967359000     -0.437532000
H        0.639996000      4.542414000      1.001455000
C       -2.002374000      2.919038000      0.073398000
H       -2.788152000      2.345716000      0.573923000
H       -1.980337000      3.890478000      0.577508000
C        1.869900000      5.056545000     -0.694218000
H        1.862762000      4.956828000     -1.781912000
H        1.945560000      6.118465000     -0.456377000
H        2.772455000      4.564890000     -0.325549000
C       -2.412958000      3.140211000     -1.380333000
H       -3.378088000      3.646264000     -1.438469000
H       -1.685969000      3.756215000     -1.913262000
H       -2.495651000      2.195454000     -1.919479000

31
b3 
B        1.511524000     -0.280242000     -0.748787000
N        2.382412000     -0.457673000      0.643082000
C        2.146685000      0.648112000      1.593992000
H        2.286025000      1.599363000      1.087475000
H        2.839202000      0.565842000      2.433673000
H        1.122552000      0.590267000      1.956916000
C        2.128865000     -1.743278000      1.313236000
H        1.091482000     -1.769936000      1.644141000
H        2.790502000     -1.856383000      2.174475000
H        2.291766000     -2.548326000      0.601195000
C       -0.065144000     -0.086921000     -0.402406000
C       -0.681233000      1.127561000     -0.128219000
F        0.041893000      2.254479000     -0.049059000
C       -2.040292000      1.270302000      0.097108000
F       -2.569344000      2.463217000      0.352791000
C       -2.853037000      0.151993000      0.063955000
F       -4.156332000      0.264773000      0.281472000
C       -2.290653000     -1.086095000     -0.185990000
F       -3.062588000     -2.168480000     -0.205143000
C       -0.925826000     -1.179675000     -0.405630000
F       -0.453120000     -2.413228000     -0.618303000
H        1.675725000     -1.336782000     -1.305396000
C        3.790318000      0.783214000     -0.884926000
H        4.086951000      1.702318000     -0.377940000
H        3.951849000     -1.326450000     -0.403012000
H        4.479220000     -0.286072000      0.934351000
C        3.770899000     -0.381753000      0.108081000
H        1.977146000      1.906715000     -1.317545000
C        2.359912000      0.899997000     -1.476351000
H        2.377953000      0.744141000     -2.554535000
H        4.547581000      0.592636000     -1.644369000

35
b4 
B       -1.459935000     -0.185359000      0.508704000
N       -2.208320000     -0.089747000     -0.995358000
C       -3.612294000     -0.544759000     -0.878762000
H       -4.083683000     -0.066552000     -0.025197000
H       -3.625696000     -1.620463000     -0.724628000
H       -4.151253000     -0.293515000     -1.794178000
C       -1.561471000     -0.848444000     -2.079783000
H       -2.134922000     -0.738466000     -3.002224000
H       -1.514937000     -1.899318000     -1.799584000
H       -0.552518000     -0.473543000     -2.231922000
C        0.171283000     -0.061094000      0.237428000
C        0.887410000      1.130152000      0.293053000
C        2.265641000      1.220081000      0.166574000
C        3.005734000      0.074692000     -0.046918000
C        2.347318000     -1.137324000     -0.141721000
C        0.970352000     -1.175788000     -0.006693000
C       -1.846289000     -1.575493000      1.208005000
C       -2.195655000     -1.690898000      2.485892000
H       -1.794307000     -2.508625000      0.646888000
H       -2.416250000     -2.648972000      2.944094000
H       -2.257102000     -0.825566000      3.138705000
F        0.419235000     -2.388216000     -0.157931000
F        0.262912000      2.306248000      0.456171000
F        4.323645000      0.136947000     -0.175006000
F        3.040530000     -2.247970000     -0.371811000
F        2.877284000      2.398363000      0.238277000
C       -2.177886000      1.376287000     -1.264478000
C       -2.583388000      2.065600000      0.038180000
C       -2.137073000      1.132113000      1.191354000
H       -3.009596000      0.835889000      1.776494000
H       -3.661538000      2.231739000      0.054587000
H       -2.817928000      1.604548000     -2.120275000
H       -1.474682000      1.650250000      1.881299000
H       -2.113337000      3.045798000      0.085966000
H       -1.148883000      1.622721000     -1.526142000

46
ts_c12 
C       -2.395784000      0.117177000     -0.719742000
C       -1.393544000     -0.253568000      0.162007000
C       -1.689377000     -1.332256000      0.984135000
C       -2.890466000     -2.016022000      0.943599000
C       -3.859455000     -1.616678000      0.039736000
C       -3.610292000     -0.544272000     -0.797587000
B        0.035729000      0.431300000      0.400743000
F       -0.779586000     -1.737125000      1.879235000
F       -3.122149000     -3.037957000      1.756580000
F       -5.018475000     -2.253854000     -0.020249000
F       -4.536162000     -0.156410000     -1.665291000
F       -2.222812000      1.144035000     -1.560669000
N        0.918464000      3.887020000     -0.548166000
C        2.210504000      4.161626000      0.058153000
C        0.965318000      4.181324000     -1.970654000
H        1.150373000      5.248795000     -2.167981000
H        2.512859000      5.210826000     -0.086890000
H        2.971363000      3.519387000     -0.387260000
H        2.183869000      3.963409000      1.128474000
H        0.020232000      3.902381000     -2.438413000
H        1.764277000      3.605214000     -2.439407000
H        0.287055000      1.786694000     -0.874631000
H        0.040254000      1.178919000     -1.264766000
H       -1.026980000      4.585141000     -0.553265000
H        0.121136000      5.702805000      0.184577000
C        0.114416000      1.597132000      1.455297000
H        0.105925000      1.090057000      2.428243000
H        1.087543000      2.085454000      1.404635000
H       -1.725093000      2.441078000      2.217068000
C       -1.028779000      2.632402000      1.399360000
H       -1.612941000      2.513554000      0.480977000
C       -0.561494000      4.089256000      1.464654000
H       -1.374940000      4.721705000      1.827992000
H        0.248616000      4.191907000      2.191448000
C       -0.153030000      4.637522000      0.101615000
C        1.390918000     -1.193692000     -1.108829000
C        2.342340000     -0.679992000      0.978158000
C        3.413342000     -1.517302000      0.711976000
C        3.466442000     -2.191625000     -0.494778000
C        2.448261000     -2.027724000     -1.419164000
F        2.344637000     -0.066741000      2.161563000
F        4.385951000     -1.677868000      1.599674000
F        4.486647000     -2.988583000     -0.766312000
F        2.499438000     -2.665930000     -2.580806000
F        0.433958000     -1.052422000     -2.032216000
C        1.296603000     -0.489521000      0.085242000

46
ts_g73 
C       -2.463328000     -0.902044000     -0.840139000
C       -1.513692000     -0.234272000     -0.077207000
C       -2.027836000      0.756636000      0.751451000
C       -3.371402000      1.075847000      0.829902000
C       -4.276646000      0.382870000      0.045267000
C       -3.819510000     -0.613243000     -0.795691000
B        0.060918000     -0.607886000     -0.183215000
N        2.540904000     -1.802055000     -0.023340000
C        2.490294000     -2.260053000     -1.423854000
F       -1.204762000      1.463192000      1.538298000
F       -3.801324000      2.035335000      1.643498000
F       -5.569834000      0.671645000      0.102734000
F       -4.683396000     -1.286573000     -1.549305000
F       -2.106512000     -1.884487000     -1.672114000
C        3.088763000     -2.862486000      0.825083000
C        0.398692497     -1.289935162      1.518855906
C       -0.361267503     -2.591655162      1.729975906
H        2.404396000     -3.709132000      0.802497000
H        1.831240000     -3.124599000     -1.492248000
H        3.496839000     -2.529564000     -1.758711000
H        2.097495000     -1.465042000     -2.050655000
H        3.188688000     -2.505766000      1.848765000
H        4.064588000     -3.203672000      0.470253000
H        1.229643503     -1.450618838      0.545305094
H        0.161456000     -1.521423000     -0.951300000
H       -0.106571503     -0.432231162      1.951420906
H       -1.370536503     -2.521679162      1.324338906
H       -0.440634503     -2.848108162      2.787079906
H        1.339379497     -1.295838162      2.084631906
H        0.129423497     -3.422734162      1.219062906
C        1.047818000      0.640623000     -0.489096000
C        2.470611000      0.641499000     -0.269599000
C        3.222728000     -0.527641000      0.068229000
C        4.550750000     -0.464061000      0.392569000
H        5.095377000     -1.360715000      0.652678000
C        5.239036000      0.764577000      0.358834000
H        6.287286000      0.796782000      0.624076000
C        4.586803000      1.888900000     -0.046939000
H        5.109461000      2.834975000     -0.118939000
C        3.210289000      1.854563000     -0.379508000
C        2.563990000      3.030715000     -0.822906000
H        3.143435000      3.941274000     -0.913963000
C        1.238152000      3.001815000     -1.132717000
H        0.738187000      3.893156000     -1.489783000
C        0.496815000      1.819958000     -0.940533000
H       -0.567695000      1.861515000     -1.135186000

60
tBu_ts34 
C        2.481983000      1.672896000      0.585369000
C        1.256010000      1.492869000     -0.053526000
C        0.593452000      2.654851000     -0.504661000
C        1.128870000      3.915108000     -0.239366000
C        2.335402000      4.054720000      0.431580000
C        3.028018000      2.926703000      0.833019000
B        0.648092000      0.018943000     -0.266848000
C       -0.937756000     -0.273735000     -0.142322000
C       -1.798655000      0.480611000      0.645207000
C       -3.154798000      0.221337000      0.749235000
C       -3.705321000     -0.842717000      0.056614000
C       -2.887307000     -1.626558000     -0.734544000
C       -1.537940000     -1.325693000     -0.816567000
F       -1.344876000      1.507730000      1.368063000
F       -0.799521000     -2.121507000     -1.603925000
F       -3.399707000     -2.651937000     -1.409041000
F       -5.002533000     -1.105992000      0.150923000
F       -3.934296000      0.983033000      1.511432000
N       -0.636320000      2.526646000     -1.201885000
C       -1.552694000      3.642523000     -1.127440000
C        1.866990000     -1.392070000     -0.298692000
C        1.389553000     -1.141290000      0.817876000
H       -2.535871000      3.309280000     -1.465591000
H       -1.639227000      3.980859000     -0.095601000
H       -1.256508000      4.495186000     -1.757712000
H        0.603985000      4.800996000     -0.570772000
H        2.732993000      5.043098000      0.624320000
H        3.976483000      3.016725000      1.346920000
H        3.028821000      0.800511000      0.927859000
H        0.944951000     -0.354711000     -1.398967000
C        2.779513000     -1.882055000     -1.362711000
C        1.206866000     -1.401095000      2.277456000
C        3.687351000     -2.916859000     -0.682151000
H        4.409038000     -3.291884000     -1.409158000
H        4.232777000     -2.470905000      0.150409000
H        3.105005000     -3.759614000     -0.307525000
C        2.442465000     -2.158551000      2.776880000
H        2.335373000     -2.374510000      3.841528000
H        2.563861000     -3.102212000      2.242869000
H        3.344640000     -1.560751000      2.636457000
C       -0.038424000     -2.284297000      2.449954000
H       -0.132182000     -2.562848000      3.501096000
H       -0.943403000     -1.754995000      2.152684000
H        0.043090000     -3.194302000      1.853740000
C        1.033530000     -0.107046000      3.073562000
H        1.933773000      0.505497000      3.040754000
H        0.207970000      0.489781000      2.689889000
H        0.827147000     -0.360608000      4.114965000
C        3.618919000     -0.711971000     -1.887006000
H        4.293546000     -1.074781000     -2.664058000
H        2.983175000      0.065771000     -2.313345000
H        4.211025000     -0.263377000     -1.089181000
C        2.013729000     -2.535602000     -2.513017000
H        1.402547000     -3.365387000     -2.159927000
H        1.359292000     -1.818089000     -3.008565000
H        2.729669000     -2.911151000     -3.245580000
C       -0.531571000      2.008517000     -2.553288000
H        0.151366000      1.162802000     -2.588676000
H       -1.513759000      1.670282000     -2.890719000
H       -0.166526000      2.772606000     -3.256521000

49
i_Ph_ts53 
C  -0.1725540176  2.0108320705  0.2179647347
C  -0.1710333673  0.6474045273  -0.0775515119
C  1.0696915591  -0.0014463719  -0.0412878748
C  2.2475175604  0.6554132705  0.2874582669
C  2.2096356022  2.0130678541  0.570114004
C  0.9979546216  2.6890711177  0.5308655086
B  -1.4814161473  -0.2002775808  -0.4298805221
C  -1.5080391782  -1.7145745337  0.5733704576
C  -1.4553206713  -1.4253958754  1.8969921887
N  1.0456795377  -1.4152951602  -0.3448296235
C  1.8877169821  -2.2559951905  0.4957104923
C  1.2170711852  -1.7102209697  -1.7707619805
H  1.6350134128  -3.2999143607  0.3069443558
H  2.2602535401  -1.5615204018  -2.0708465717
H  0.5775738618  -1.0519227211  -2.351934988
H  0.9300613264  -2.7452459986  -1.9593513365
H  1.6936546843  -2.0266516538  1.5431958689
H  2.9531060937  -2.1151821238  0.2896314168
H  3.188600293  0.1202961969  0.3157401319
H  3.1227502358  2.5383106253  0.8184277953
H  0.9645599451  3.748164585  0.7527393806
H  -1.1163788249  2.5417100738  0.2082771172
H  -0.7903488193  -0.6085910889  2.1769468603
H  -0.363599114  -1.6111605876  0.0874082562
H  -1.5032660959  -0.6417532819  -1.5445988098
Cl  -3.0750829289  0.6925035228  -0.0804366694
C  -2.2080911537  -2.9048225176  0.018059067
C  -3.237086262  -2.797059338  -0.9164957172
C  -1.7947148021  -4.1788755725  0.4144692622
C  -3.8486443961  -3.9370642941  -1.4213869659
C  -2.4001207352  -5.3162869084  -0.0964451947
C  -3.4344674438  -5.1980375039  -1.0157414369
H  -3.5697550007  -1.816026895  -1.22915018
H  -0.997735946  -4.2694456328  1.1444767575
H  -4.653972188  -3.8367625979  -2.1378194596
H  -2.0665091191  -6.2948825617  0.2245548106
H  -3.9121104495  -6.0833794697  -1.4148698325
C  -2.1828886368  -2.0032360343  3.0234673491
C  -3.3970383845  -2.6861449621  2.8846013852
C  -1.660540882  -1.816319106  4.3077044838
C  -4.0482282625  -3.1827259313  4.0004655229
C  -2.3024554812  -2.3333766046  5.4201437862
C  -3.4991043236  -3.0202439101  5.2670057317
H  -3.8390578522  -2.8063546944  1.9057002356
H  -0.7381023828  -1.2594797433  4.4246640033
H  -4.9924460947  -3.6979442821  3.8827263509
H  -1.8788471527  -2.1897402068  6.4054013535
H  -4.0110286415  -3.4172706829  6.1340763187


37
ts_b36 
C        2.273912000      1.646181000     -0.125557000
B        0.932922000      1.714584000      0.705142000
C       -0.330974000      0.824316000      0.331381000
C       -0.784382000      0.623436000     -0.967468000
C       -1.828284000     -0.223851000     -1.287987000
C       -2.461965000     -0.924462000     -0.273862000
C       -2.047769000     -0.761127000      1.035485000
C       -1.002839000      0.105662000      1.313932000
F       -0.207447000      1.276026000     -1.982094000
F       -0.644332000      0.209778000      2.592892000
F       -2.651914000     -1.434618000      2.006351000
F       -3.461043000     -1.743506000     -0.558725000
F       -2.228672000     -0.374608000     -2.544171000
N        2.481475000     -2.170997000     -0.508533000
C        1.340757000     -2.500559000      0.319512000
C        3.726036000     -2.620660000      0.078288000
C        0.251070000      4.017249000      0.935939000
C        0.074461000      3.766516000     -0.360596000
H        1.359224000     -2.025414000      1.314572000
H        3.929253000     -2.174040000      1.064749000
H        3.701541000     -3.704503000      0.201164000
H        4.554963000     -2.370678000     -0.586276000
H        0.421869000     -2.193682000     -0.185813000
H        1.301883000     -3.580415000      0.470598000
H        1.045781000      1.938482000      1.870032000
H        0.870056000      3.904267000     -1.080777000
H        1.198426000      4.371979000      1.320936000
H       -0.555708000      3.908252000      1.649484000
H       -0.884759000      3.449613000     -0.747753000
H        2.158436000      1.745755000     -1.206463000
H        2.964955000      2.425032000      0.202336000
C        2.857522000      0.245492000      0.191294000
H        3.940974000      0.302339000      0.309493000
H        2.475356000     -0.112760000      1.155012000
C        2.510039000     -0.773851000     -0.906149000
H        3.228231000     -0.664453000     -1.724596000
H        1.529756000     -0.539425000     -1.326233000

42
ts_c67 
C        0.956721000     -0.851185000     -0.362475000
C        0.869667000      0.513567000     -0.129918000
C        2.079779000      1.140768000      0.133419000
C        3.294506000      0.476681000      0.155642000
C        3.329432000     -0.882396000     -0.098783000
C        2.149255000     -1.553543000     -0.361727000
B       -0.506623000      1.349705000     -0.104921000
F        2.110821000      2.450064000      0.403949000
F        4.421057000      1.127721000      0.419459000
F        4.481919000     -1.536144000     -0.086379000
F        2.169900000     -2.859663000     -0.603114000
F       -0.151647000     -1.565231000     -0.613227000
N       -3.311133000     -0.806439000     -0.396965000
C       -4.505722000      0.019010000     -0.353411000
C       -3.343646000     -1.660248000     -1.572685000
H       -4.194744000     -2.358574000     -1.551590000
H       -5.420804000     -0.591250000     -0.289441000
H       -4.562208000      0.627572000     -1.257105000
H       -4.483179000      0.690446000      0.502854000
H       -2.421647000     -2.237695000     -1.636111000
H       -3.429567000     -1.046400000     -2.470982000
H       -1.671079000      0.262519000     -1.005979000
H       -1.153651000      0.574859000     -1.484996000
H       -2.339605000     -2.318052000      0.621839000
H       -4.061923000     -2.201145000      0.993680000
C       -1.434620000      1.206540000      1.176582000
H       -1.053711000      2.027615000      1.802065000
H       -2.454320000      1.512038000      0.931209000
H       -1.179529000      0.155631000      3.044664000
C       -1.454537000     -0.086699000      2.016482000
H       -0.693510000     -0.791485000      1.670830000
C       -2.799659000     -0.815376000      2.064918000
H       -2.779960000     -1.534499000      2.887987000
H       -3.595169000     -0.106206000      2.310139000
C       -3.148435000     -1.608447000      0.812271000
C       -0.552491000      2.730561000     -0.899424000
H       -0.011567000      3.456501000     -0.283132000
H        0.016912000      2.669467000     -1.831791000
C       -1.958281000      3.263517000     -1.178396000
H       -2.555888000      2.533480000     -1.731879000
H       -2.491061000      3.483785000     -0.252378000
H       -1.933007000      4.180736000     -1.767696000

42
Me_ts34 
C       -3.334134000      0.612831000      0.320439188
C       -2.099765406      0.124381406     -0.116262624
C       -2.059975000     -1.212773000     -0.560300812
C       -3.200891000     -2.012067000     -0.483382000
C       -4.400654000     -1.502147000     -0.009293000
C       -4.476302000     -0.175753000      0.380275594
B       -0.801335406      1.093053782     -0.206550040
C        0.686969000      0.504538188      0.085625782
C        0.986964000     -0.500698406      0.987698594
C        2.252317000     -1.044914000      1.123353000
C        3.286532000     -0.564314000      0.336120000
C        3.036953000      0.444231000     -0.575456000
C        1.751597000      0.954923594     -0.680660406
F        0.024823000     -0.994396000      1.775461594
F        1.566633594      1.923314000     -1.587292406
F        4.024602000      0.914627000     -1.331961000
F        4.509540000     -1.063760000      0.463479000
F        2.490381000     -2.013297000      2.003164000
N       -0.843957000     -1.746358000     -1.057973406
C       -0.674772000     -3.180316000     -1.000407000
C       -0.396335000     -1.212048594     -2.334368000
C       -0.991506188      2.307833723      1.147833376
C       -1.010287376      2.964616505      0.142410099
H        0.378961000     -3.413343000     -1.164400000
H        0.668692000     -1.418071594     -2.464229000
H       -0.948181594     -1.662200188     -3.174034406
H       -0.542584000     -0.134841594     -2.379166188
H       -0.958462000     -3.544533000     -0.013626000
H       -1.257659000     -3.723274000     -1.760283000
H       -3.157237000     -3.039620406     -0.806976594
H       -5.277127594     -2.142080000      0.040375406
H       -5.406826000      0.241145000      0.738116000
H       -3.409667594      1.643325000      0.647630594
H       -0.765991436      1.463702980     -1.351290703
C       -1.069873406      3.995232842     -0.893725564
H       -0.158561812      4.020038901     -1.484230376
H       -1.926298406      3.844679495     -1.549643376
H       -1.187127406      4.949766188     -0.365182693
C       -1.032966812      1.967324277      2.581201000
H       -1.831889406      1.248453683      2.775346436
H       -0.089265218      1.529462871      2.898597624
H       -1.214201406      2.886084089      3.135443782

34
ts_a53 
B       -1.049346000      0.457751000     -0.271151000
C       -1.569973000      0.013202000      1.464959000
C       -1.555706000     -1.256010000      1.881174000
N       -3.837336000      0.253479000     -0.075063000
C       -4.537148000     -0.954061000      0.339644000
C        0.542412000      0.245495000     -0.163627000
C        1.148101000     -1.002510000     -0.220894000
C        2.515201000     -1.195893000     -0.153920000
C        3.345857000     -0.096294000     -0.021590000
C        2.792855000      1.168380000      0.046581000
C        1.415727000      1.315677000     -0.021295000
F        0.392707000     -2.104737000     -0.326430000
F        0.952750000      2.565529000      0.063938000
F        3.586284000      2.227568000      0.178731000
F        4.661481000     -0.257135000      0.042017000
F        3.040080000     -2.416916000     -0.213624000
C       -4.643892000      1.445908000      0.142466000
H       -4.695456000     -0.937391000      1.418937000
H       -5.533450000      1.450064000     -0.499309000
H       -4.045283000      2.329821000     -0.071682000
H       -4.965236000      1.481970000      1.183810000
H       -3.935395000     -1.827531000      0.092412000
H       -5.506123000     -1.042214000     -0.165254000
H       -1.829285000     -2.066980000      1.214373000
H       -2.537976000      0.239556000      0.698446000
H       -1.336805000      1.623656000     -0.341693000
H       -1.247931000     -1.543010000      2.881308000
H       -1.295307000      0.797262000      2.163396000
C       -3.285254000      0.139071000     -1.440895000
H       -3.961070000     -0.461655000     -2.061831000
H       -3.246391000      1.143335000     -1.863052000
C       -1.865612000     -0.417404000     -1.353331000
H       -1.391168000     -0.323171000     -2.333469000
H       -1.880173000     -1.488975000     -1.132518000

42
ts_g34 
B       -0.251175000      0.726296000      1.194078000
C        1.215185000      0.484130000      0.587241000
C        2.013252000     -0.577385000      0.985448000
C        3.239244000     -0.856650000      0.407887000
C        3.716030000     -0.037747000     -0.603212000
C        2.965297000      1.049652000     -1.012290000
C        1.742495000      1.289417000     -0.406717000
F        1.609090000     -1.392405000      1.965596000
F        1.052925000      2.358815000     -0.824907000
F        3.423529000      1.847949000     -1.970258000
F        4.891342000     -0.287521000     -1.164021000
F        3.964155000     -1.895606000      0.810863000
N       -0.665422000     -1.680917000     -0.276153000
C       -0.274211000     -3.036200000      0.052951000
C       -0.085850000     -1.272805000     -1.553950000
C        0.056166000      2.165781000      2.236826000
C       -0.273166000      1.276240000      3.008609000
H        0.811873000     -3.071567000      0.152147000
H        0.999214000     -1.384499000     -1.512521000
H       -0.471474000     -1.890569000     -2.377669000
H       -0.322428000     -0.229980000     -1.760633000
H       -0.717510000     -3.330759000      1.003528000
H       -0.562963000     -3.766715000     -0.717185000
H       -0.498121000     -0.212299000      1.928861000
C       -3.333031000      2.637961000     -0.265019000
H       -3.630486000      3.674543000     -0.358891000
C       -4.221121000      1.635487000     -0.511504000
H       -5.247168000      1.850999000     -0.784544000
C       -3.812534000      0.283404000     -0.419910000
C       -4.752643000     -0.758020000     -0.620736000
H       -5.784387000     -0.494402000     -0.818473000
C       -4.363053000     -2.061053000     -0.548847000
C       -2.053663000     -1.395135000     -0.228372000
C       -2.459160000     -0.022509000     -0.107298000
C       -2.038437000      2.320898000      0.193527000
H       -1.406506000      3.149274000      0.490061000
C       -2.999402000     -2.379004000     -0.389391000
H       -2.694734000     -3.414200000     -0.454394000
H       -5.083399000     -2.858951000     -0.675414000
C       -1.579866000      1.030256000      0.327784000
H        0.379197000      3.107791000      1.850855000
H       -0.535825000      0.664872000      3.843350000

44
ts_d23 
C        1.733523000     -2.639759000     -0.487167000
C        1.892592000     -1.423607000      0.179160000
C        3.191132000     -0.903083000      0.231193000
C        4.269934000     -1.532185000     -0.371670000
C        4.075349000     -2.743595000     -1.018427000
C        2.805333000     -3.299907000     -1.069741000
B        0.688129000     -0.665693000      0.885304000
N        3.342014000      0.362692000      0.916595000
C        4.266035000      1.309263000      0.293146000
C       -0.814398000     -1.038813000      0.475263000
C       -1.265347000     -1.139296000     -0.835501000
C       -2.568849000     -1.457340000     -1.173984000
C       -3.487970000     -1.695051000     -0.167144000
C       -3.090209000     -1.606234000      1.154573000
C       -1.776641000     -1.279196000      1.450724000
F       -0.424759000     -0.909532000     -1.850305000
F       -1.463765000     -1.208869000      2.744641000
F       -3.969891000     -1.835255000      2.122682000
F       -4.740394000     -2.004468000     -0.467862000
F       -2.945623000     -1.535494000     -2.445210000
C        3.598696000      0.217479000      2.356122000
H        4.112094000      2.290441000      0.743637000
H        4.627512000     -0.113565000      2.525186000
H        2.910548000     -0.511952000      2.772969000
H        3.442367000      1.179580000      2.845692000
H        4.056772000      1.364858000     -0.773488000
H        5.308871000      1.019722000      0.444388000
H        5.258194000     -1.091914000     -0.332829000
H        4.913545000     -3.248573000     -1.480191000
H        2.648619000     -4.243541000     -1.575909000
H        0.744292000     -3.077513000     -0.554927000
H        2.036875000      0.866764000      0.744341000
H        0.816408000     -0.511802000      2.060098000
C        0.858681000      1.224427000      0.359018000
C        0.002878000      1.975459000      1.164005000
C        0.781482000      1.466121000     -1.010983000
C       -0.944260000      2.833602000      0.644447000
C       -0.152896000      2.312061000     -1.573969000
C       -1.024584000      2.989069000     -0.733605000
F        0.054714000      1.849262000      2.484750000
F       -1.769662000      3.514578000      1.427849000
F       -1.919881000      3.811396000     -1.245368000
F       -0.220916000      2.501561000     -2.883646000
F        1.643096000      0.866888000     -1.826910000

64
tBu_ts73 
C        2.266257000      0.359989000     -1.156749000
C        1.400069000     -0.243323000     -0.248810000
C        2.037848000     -0.870115000      0.812625000
C        3.410617000     -0.894618000      0.991255000
C        4.223946000     -0.272545000      0.062582000
C        3.645590000      0.358643000     -1.022399000
C       -0.835580000     -1.688068000     -0.752638000
C       -0.129513000     -2.890078000     -0.786296000
C       -0.771126000     -4.104270000     -0.993298000
C       -2.146894000     -4.148818000     -1.169013000
C       -2.882655000     -2.971385000     -1.147110000
C       -2.212933000     -1.775046000     -0.954166000
C       -2.937480000      0.141161000     -2.247275000
F        1.318201000     -1.509570000      1.744569000
F        3.951746000     -1.512813000      2.036493000
F        5.541760000     -0.283839000      0.209753000
F        4.417347000      0.959439000     -1.922566000
F        1.794736000      0.998189000     -2.233705000
C       -4.259124000     -0.538020000     -0.369114000
C       -1.743951000      2.233658000      0.460226000
H       -4.617376000      0.481096000     -0.231037000
H       -3.281164000      1.169276000     -2.147183000
H       -3.629965000     -0.418703000     -2.880649000
H       -1.948631000      0.130993000     -2.690889000
H       -4.270603000     -1.062355000      0.582043000
H       -4.926565000     -1.044995000     -1.068888000
H       -3.956167000     -3.002766000     -1.280720000
H       -2.649024000     -5.094565000     -1.324028000
H       -0.196840000     -5.021659000     -1.010543000
H        0.944294000     -2.880407000     -0.640035000
H       -1.918929000      2.706523000      1.428556000
H       -2.740444000      2.145156000      0.005665000
C       -0.952244000      3.297973000     -0.341415000
C        0.514213000      3.329902000      0.084627000
C       -1.586237000      4.652087000      0.008176000
H       -2.657723000      4.648379000     -0.208055000
H       -1.455618000      4.885630000      1.067038000
H       -1.128454000      5.453582000     -0.574826000
H        0.604690000      3.389140000      1.173035000
H        1.011974000      4.203123000     -0.342137000
H        1.051690000      2.446067000     -0.256510000
C       -1.660661000      0.301701000      2.188653000
C       -3.050862000      0.833120000      2.584296000
C       -0.674809000      0.791583000      3.256856000
H        0.306751000      0.334565000      3.119105000
H       -0.559372000      1.877986000      3.206957000
H       -1.029516000      0.537758000      4.258847000
H       -3.029130000      1.879248000      2.887491000
H       -3.416394000      0.260593000      3.439261000
H       -3.784774000      0.737815000      1.786633000
C       -1.050886000      3.135178000     -1.859653000
H       -0.600096000      2.210792000     -2.211501000
H       -2.095092000      3.166435000     -2.182109000
H       -0.533452000      3.961619000     -2.352362000
C       -1.732928000     -1.227393000      2.267146000
H       -1.920687000     -1.523595000      3.301958000
H       -2.545117000     -1.632393000      1.662204000
H       -0.815080000     -1.704669000      1.940813000
B       -0.203498000     -0.233786000     -0.533887000
N       -2.893128000     -0.488735000     -0.907312000
C       -1.150942000      0.830805000      0.782585000
H       -1.991892000      0.137883000     -0.144513000
H       -0.385175000      0.455711000     -1.484116000
H       -0.099135000      1.041416000      0.973659000

58
iPr_ts67 
C        1.696441000     -0.896129000      1.222472000
C        0.937872000     -0.322305000      0.211550000
C        1.553857000     -0.268625000     -1.031025000
C        2.840650000     -0.726265000     -1.261637000
C        3.566182000     -1.267935000     -0.216080000
C        2.990091000     -1.352959000      1.038850000
B       -0.576212000      0.186166000      0.418811000
F        0.903080000      0.233893000     -2.083871000
F        3.383391000     -0.648531000     -2.471141000
F        4.800189000     -1.707329000     -0.415399000
F        3.676989000     -1.877244000      2.047270000
F        1.190484000     -1.019463000      2.455833000
C       -0.999552000      1.522610000     -0.335294000
C       -2.064731000      1.524880000     -1.242611000
C       -2.438965000      2.665541000     -1.935292000
C       -1.758782000      3.855938000     -1.723657000
C       -0.710641000      3.888168000     -0.819016000
C       -0.328414000      2.737025000     -0.136488000
N        0.757755000      2.785540000      0.810680000
C        2.052476000      2.986784000      0.173284000
C        0.538144000      3.747906000      1.881975000
H        1.317028000      3.623949000      2.636027000
H        2.844752000      2.818166000      0.904621000
H        2.163988000      4.002773000     -0.231943000
H        2.174254000      2.279375000     -0.645124000
H       -0.430894000      3.563293000      2.347432000
H        0.561683000      4.790079000      1.535441000
H       -0.176876000      4.814936000     -0.644016000
H       -2.043906000      4.753276000     -2.257599000
H       -3.262921000      2.626206000     -2.635966000
H       -2.616936000      0.611510000     -1.419896000
H       -0.510898000      0.622845000      2.093746000
H       -0.034510000      1.151214000      1.810929000
C       -1.638753000     -0.975973000      0.756767000
C       -1.574661000     -1.880290000     -0.511530000
H       -1.737458000     -1.281605000     -1.415876000
C       -2.461586000     -3.130938000     -0.631156000
H       -2.547813000     -3.597766000      0.353363000
C       -1.782584000     -4.137620000     -1.560322000
H       -0.824326000     -4.467529000     -1.156472000
H       -2.409356000     -5.017905000     -1.713179000
H       -1.597050000     -3.685455000     -2.538463000
C       -3.853197000     -2.815848000     -1.178345000
H       -3.764744000     -2.437770000     -2.200737000
H       -4.471898000     -3.714709000     -1.211845000
H       -4.383894000     -2.066362000     -0.594201000
C       -3.051391000     -0.531347000      1.221876000
H       -3.645134000     -0.273678000      0.340279000
C       -3.776997000     -1.636550000      1.997448000
H       -4.769426000     -1.298427000      2.302533000
H       -3.900823000     -2.558047000      1.437160000
H       -3.216190000     -1.873224000      2.905767000
C       -3.038671000      0.701882000      2.131257000
H       -2.611701000      1.580863000      1.649506000
H       -4.058087000      0.951198000      2.429996000
H       -2.478777000      0.497999000      3.049037000
H       -0.539767000     -2.223503000     -0.584606000
H       -1.219475000     -1.580939000      1.572886000

46
Me_ts73 
C       -2.056480000      0.249778000      1.326730000
C       -1.113673000      0.123505000      0.317135000
C       -1.629824000     -0.167692000     -0.937739000
C       -2.979441000     -0.320138000     -1.197629000
C       -3.882792000     -0.183896000     -0.157202000
C       -3.419326000      0.102187000      1.113167000
B        0.472808000      0.246620000      0.601940000
C        1.252153000     -1.128283000      0.324461000
C        0.652224000     -2.374799000      0.140197000
C        1.407333000     -3.516036000     -0.093430000
C        2.792042000     -3.439553000     -0.163706000
C        3.423314000     -2.216012000      0.007986000
C        2.644266000     -1.097384000      0.258674000
N        3.204569000      0.225165000      0.458231000
C        3.491430000      0.495786000      1.879832000
F       -0.793159000     -0.304137000     -1.975621000
F       -3.417900000     -0.594396000     -2.422699000
F       -5.183260000     -0.325274000     -0.379610000
F       -4.284069000      0.233914000      2.114576000
F       -1.681337000      0.520908000      2.579369000
C        4.384526000      0.517394000     -0.362447000
C        1.135371000      1.682323000     -0.513055000
C        1.678420000      2.970873000      0.126217000
H        4.579307000      1.589125000     -0.337806000
H        3.736564000      1.550922000      2.000271000
H        4.336114000     -0.116065000      2.208148000
H        2.615905000      0.258072000      2.475705000
H        4.202209000      0.205653000     -1.387434000
H        5.265007000     -0.003019000      0.023742000
H        4.502257000     -2.146339000     -0.049974000
H        3.380135000     -4.327867000     -0.353001000
H        0.914370000     -4.469904000     -0.230664000
H       -0.428131000     -2.454913000      0.176870000
H        2.051046000      0.893215000      0.114593000
H        0.667785000      0.703702000      1.693555000
H        0.065110000      1.849734000     -0.597499000
C        1.670796000      1.436021000     -1.932952000
C        1.294612000      4.225175000     -0.651440000
H        2.771236000      2.920439000      0.197032000
H        1.302113000      3.039272000      1.149848000
H        1.047749000      1.912620000     -2.689478000
H        2.678761000      1.843216000     -2.042051000
H        1.705614000      0.369882000     -2.166020000
H        1.682821000      5.124036000     -0.171261000
H        1.686852000      4.194543000     -1.669192000
H        0.208968000      4.319786000     -0.715632000

62
ts_h23 
B        0.843746000      0.104602000     -1.280149000
N       -0.392615000      0.440762000      2.060696000
C       -0.737255000      1.703124000      2.752958000
H       -1.290331000      2.339641000      2.057072000
H        0.175309000      2.218950000      3.050817000
H       -1.357271000      1.508246000      3.629954000
C        1.918301000     -0.943428000     -0.717050000
C        1.582474000     -2.023300000      0.089442000
F        0.311566000     -2.221509000      0.464874000
C        2.497559000     -2.966659000      0.523482000
F        2.125621000     -3.970836000      1.305836000
C        3.817523000     -2.856940000      0.122777000
F        4.708706000     -3.752448000      0.522118000
C        4.195265000     -1.821076000     -0.710254000
F        5.457621000     -1.725409000     -1.110455000
C        3.247264000     -0.893097000     -1.112939000
F        3.673816000      0.087097000     -1.908205000
C        0.539816000      1.630988000     -0.149932000
C        1.483918000      2.285417000      0.622005000
F        2.269637000      1.576667000      1.439497000
C        1.614239000      3.662976000      0.665816000
F        2.504688000      4.239317000      1.464765000
C        0.770849000      4.442099000     -0.106623000
F        0.862334000      5.761376000     -0.073798000
C       -0.150596000      3.831591000     -0.946871000
F       -0.891680000      4.585505000     -1.749053000
C       -0.236948000      2.453934000     -0.989658000
F       -0.954482000      1.949707000     -1.988506000
H        0.000133000      0.711869000      0.643871000
H        1.291166000      0.878529000     -2.070714000
C       -2.113474000     -1.031752000      3.153051000
C       -1.633234000     -0.343355000      2.039793000
C       -2.426340000     -0.287055000      0.928793000
C       -3.588606000     -1.030567000      0.773082000
C       -4.025369000     -1.764494000      1.862958000
C       -3.302778000     -1.732768000      3.057969000
C       -2.940500000     -1.151976000     -1.550710000
C       -1.820784000     -0.388025000     -1.218605000
C       -0.441673000     -1.601631000     -2.677711000
C       -1.549628000     -2.294388000     -3.137963000
C       -2.799821000     -2.088316000     -2.563005000
H       -4.917437000     -2.372921000      1.791511000
H       -3.669923000     -2.280995000      3.917023000
H       -1.432882000     -3.042830000     -3.911024000
H       -3.636907000     -2.701924000     -2.866876000
O       -1.991966000      0.475816000     -0.120133000
C       -4.171291000     -1.013683000     -0.640772000
C       -5.163566000     -2.152357000     -0.842678000
H       -5.547375000     -2.142313000     -1.863023000
H       -4.705631000     -3.124231000     -0.653046000
H       -6.016878000     -2.030566000     -0.174075000
C       -4.888193000      0.324667000     -0.902319000
H       -5.726948000      0.435577000     -0.213887000
H       -4.213214000      1.171358000     -0.772866000
H       -5.266012000      0.338731000     -1.925606000
H       -1.573889000     -1.037143000      4.092521000
C       -0.539398000     -0.605789000     -1.697611000
H        0.534816000     -1.835497000     -3.089303000
C        0.626276000     -0.302657000      2.847559000
H        0.630547000     -1.342028000      2.534512000
H        0.389791000     -0.253802000      3.912007000
H        1.603632000      0.132376000      2.694520000

40
ts_c36 
B       -0.516238000     -0.957429000      0.722293000
C        0.879188000     -0.307878000      0.328909000
C        1.207579000      0.975489000      0.757098000
C        2.380569000      1.617972000      0.398307000
C        3.285515000      0.965677000     -0.420168000
C        3.008860000     -0.315382000     -0.866753000
C        1.823080000     -0.919425000     -0.489391000
F        0.380288000      1.653047000      1.552948000
F        1.619800000     -2.161370000     -0.936672000
F        3.880443000     -0.945104000     -1.645005000
F        4.413032000      1.561523000     -0.771704000
F        2.647496000      2.844642000      0.829132000
N       -4.546709000      0.979326000     -0.690891000
C       -3.938429000      2.130503000     -0.050647000
C       -5.831526000      0.690356000     -0.085537000
C        0.025377000     -1.768828000      2.987103000
C        0.387598000     -2.759838000      2.174927000
H       -3.669643000      1.926400000      1.000808000
H       -5.743073000      0.441232000      0.986190000
H       -6.488535000      1.555331000     -0.180439000
H       -6.299284000     -0.153453000     -0.593833000
H       -3.038319000      2.436512000     -0.581060000
H       -4.637676000      2.966610000     -0.068300000
H       -1.192595000     -0.278980000      1.429205000
H        1.363910000     -2.788609000      1.707557000
H        0.689619000     -0.943919000      3.212929000
H       -0.941480000     -1.762329000      3.473125000
H       -0.274854000     -3.591212000      1.972638000
C       -1.237532000     -2.020382000     -0.203858000
H       -0.623839000     -2.890133000     -0.435980000
H       -2.144601000     -2.388406000      0.283210000
C       -1.612291000     -1.339136000     -1.538777000
H       -0.696395000     -1.148770000     -2.104700000
H       -2.207793000     -2.031166000     -2.140658000
C       -3.685449000     -0.192256000     -0.626602000
H       -3.478507000     -0.458464000      0.426412000
H       -4.235425000     -1.031270000     -1.064440000
C       -2.376099000     -0.023476000     -1.383479000
H       -2.602234000      0.390810000     -2.369052000
H       -1.739292000      0.706658000     -0.873915000

47
ts_f73 
C       -2.190576000      0.884658000      0.882177000
C       -1.195225000      0.349519000      0.075204000
C       -1.629138000     -0.620518000     -0.818792000
C       -2.941805000     -1.043332000     -0.920704000
C       -3.896058000     -0.481307000     -0.090644000
C       -3.518473000      0.490093000      0.817113000
B        0.354438000      0.769101000      0.229478000
N        3.135784000      1.160089000     -0.494061000
C        3.930763000      2.290697000     -0.019618000
F       -0.751448000     -1.194234000     -1.657164000
F       -3.296965000     -1.976631000     -1.799596000
F       -5.162223000     -0.870777000     -0.168309000
F       -4.432119000      1.035772000      1.614696000
F       -1.903772000      1.831289000      1.780688000
C        3.705992000      0.599795000     -1.716639000
C        0.598163000      1.903419000     -1.327057000
C       -0.033122000      3.231752000     -0.922748000
H        3.753721000      1.382233000     -2.475357000
H        4.027740000      3.026279000     -0.818832000
H        4.931975000      1.971446000      0.287610000
H        3.427538000      2.754319000      0.827115000
H        3.077597000     -0.205381000     -2.090257000
H        4.716371000      0.218434000     -1.542467000
H        1.783006000      1.510264000     -0.764679000
H        0.518371000      1.538020000      1.140337000
H       -0.063435000      1.280039000     -1.926199000
H        0.658016000      3.813011000     -0.309304000
H       -0.931212000      3.077232000     -0.325902000
H        1.385209000      2.133588000     -2.066383000
H       -0.303269000      3.835359000     -1.790759000
C        2.779115000      0.198347000      0.565147000
H        2.613512000      0.843201000      1.429935000
H        1.486895000     -0.759810000     -0.851534000
C        1.433723000     -0.426242000      0.190129000
H        2.283046000     -0.695377000      2.845711000
C        2.542262000     -1.457813000      2.111513000
C        1.451270000     -1.720298000      1.050365000
H        1.725565000     -2.903598000     -0.776206000
H        2.835745000     -2.370081000      2.632595000
C        2.184651000     -2.773393000      0.203775000
H        2.189366000     -3.743008000      0.704520000
H        0.483739000     -2.042467000      1.430980000
C        3.607297000     -0.985405000      1.089821000
C        3.628958000     -2.189684000      0.121253000
H        4.363935000     -2.919005000      0.462292000
H        3.906668000     -1.917271000     -0.894930000
H        4.579187000     -0.724053000      1.508164000

43
ts_b12 
C        1.332097000     -0.918263000      1.112431000
C        1.144893000     -0.350206000     -0.141339000
C        2.090266000     -0.696755000     -1.097660000
C        3.167887000     -1.524647000     -0.829736000
C        3.327730000     -2.041212000      0.443224000
C        2.401145000     -1.736599000      1.425844000
B       -0.104618000      0.581958000     -0.482958000
F        1.972012000     -0.264323000     -2.355611000
F        4.040381000     -1.830503000     -1.780639000
F        4.353489000     -2.829811000      0.718211000
F        2.541179000     -2.238732000      2.645279000
F        0.449663000     -0.679134000      2.088433000
N        1.092937000      3.651825000      0.545979000
C        2.274883000      3.081882000      1.169533000
C        0.717530000      4.890000000      1.205479000
H        1.496233000      5.662982000      1.107705000
H        2.508909000      2.109909000      0.733480000
H        2.089055000      2.933457000      2.234104000
H        3.155474000      3.733317000      1.057233000
H        0.550200000      4.706381000      2.267035000
H       -0.206262000      5.273218000      0.772697000
H        0.018486000      1.913707000      0.873285000
H       -0.199618000      1.254631000      1.196974000
C        1.273356000      3.852576000     -0.887153000
C        1.319337000      2.553542000     -1.679796000
C        0.028612000      1.728701000     -1.562295000
H        2.192125000      1.967285000     -1.387741000
H        0.426490000      4.445713000     -1.241483000
H       -0.831221000      2.400988000     -1.505457000
H        1.486935000      2.822569000     -2.724685000
H        2.184721000      4.443408000     -1.081886000
H       -0.116633000      1.165046000     -2.494875000
C       -1.561739000     -0.036793000     -0.271019000
C       -2.655029000      0.757724000      0.055835000
C       -1.837250000     -1.385503000     -0.456553000
C       -3.935463000      0.258870000      0.208508000
C       -3.107491000     -1.921425000     -0.325991000
C       -4.161970000     -1.092724000      0.011774000
F       -0.864947000     -2.235108000     -0.796241000
F       -3.321925000     -3.215320000     -0.523234000
F       -5.381475000     -1.587753000      0.144195000
F       -4.943187000      1.056731000      0.536888000
F       -2.489093000      2.066156000      0.267166000

39
ts_b67 
C       -0.690121000     -0.389244000      1.175467000
C       -0.087325000      0.592797000      0.405007000
C       -0.849136000      1.062020000     -0.654962000
C       -2.112336000      0.583325000     -0.959553000
C       -2.662047000     -0.415568000     -0.175883000
C       -1.944469000     -0.905980000      0.900346000
B        1.374932000      1.207747000      0.667216000
F       -0.367173000      2.031331000     -1.443843000
F       -2.797788000      1.071347000     -1.986679000
F       -3.867570000     -0.893445000     -0.449331000
F       -2.461555000     -1.870664000      1.653670000
F       -0.049447000     -0.913899000      2.227070000
N        1.964932000     -1.790704000     -0.337818000
C        0.787140000     -2.317368000     -1.007498000
C        2.671853000     -2.865915000      0.338228000
H        1.999353000     -3.363653000      1.037471000
H        0.139531000     -2.803903000     -0.276698000
H        1.056864000     -3.056045000     -1.778792000
H        0.219743000     -1.516440000     -1.479612000
H        3.514505000     -2.460937000      0.900639000
H        3.057335000     -3.617439000     -0.368239000
H        2.019065000     -0.364403000      1.144804000
H        2.131908000      0.135030000      1.719892000
C        2.850758000     -1.084336000     -1.263820000
C        2.341435000      0.289673000     -1.685252000
C        2.372504000      1.337788000     -0.567148000
H        1.333589000      0.207754000     -2.099394000
H        3.813710000     -0.954306000     -0.760289000
H        3.397080000      1.431958000     -0.189096000
H        2.972277000      0.625399000     -2.512194000
H        3.040639000     -1.708939000     -2.152415000
H        2.144131000      2.315135000     -1.008258000
C        1.461710000      2.300245000      1.826596000
H        2.502565000      2.540152000      2.063284000
H        0.996901000      1.942710000      2.749889000
C        0.738768000      3.579029000      1.376584000
H        0.778636000      4.348127000      2.148288000
H        1.185648000      3.993762000      0.471724000
H       -0.313274000      3.381414000      1.161002000

47
ts_e23 
B        0.131827000     -0.602817000     -0.935623000
N       -0.730718000     -1.668035000      2.041675000
C       -1.926932000     -2.502006000      2.124569000
H       -2.077424000     -3.020668000      1.179591000
H       -2.789827000     -1.864334000      2.319784000
H       -1.835496000     -3.236897000      2.931889000
C       -0.530426000     -0.887293000      3.257623000
H       -0.391810000     -1.539680000      4.126322000
H       -1.401837000     -0.253282000      3.426425000
H        0.346080000     -0.251979000      3.140504000
C        1.433182000      0.257199000     -0.561751000
C        2.662106000     -0.258031000     -0.160628000
F        2.829966000     -1.568172000      0.044493000
C        3.794580000      0.519547000      0.025245000
F        4.938755000     -0.034483000      0.411933000
C        3.734733000      1.880264000     -0.205454000
F        4.807141000      2.636898000     -0.030866000
C        2.544920000      2.441761000     -0.633897000
F        2.478825000      3.745340000     -0.875713000
C        1.442339000      1.628623000     -0.812685000
F        0.334727000      2.231344000     -1.253063000
C       -1.433031000      0.161540000      0.217421000
C       -1.311400000      1.442436000      0.738944000
F       -0.240602000      1.751457000      1.475136000
C       -2.246217000      2.439971000      0.536978000
F       -2.078037000      3.657505000      1.035491000
C       -3.379583000      2.146149000     -0.201493000
F       -4.291558000      3.078506000     -0.409185000
C       -3.570328000      0.869429000     -0.715102000
F       -4.669988000      0.600875000     -1.408024000
C       -2.611777000     -0.093633000     -0.480923000
F       -2.829440000     -1.308956000     -0.977426000
H       -0.976933000     -0.749742000      0.983922000
H       -0.372373000     -0.193974000     -1.937332000
C       -0.064763000     -2.846540000     -2.068685000
H       -0.252807000     -2.246874000     -2.950964000
C       -0.009874000     -4.228989000     -2.195967000
H       -0.145366000     -4.688664000     -3.166507000
C        0.207105000     -5.011312000     -1.075979000
H        0.246998000     -6.089939000     -1.155056000
C        0.361636000     -4.395989000      0.159331000
H        0.515562000     -5.002905000      1.044549000
C        0.326801000     -3.013406000      0.282083000
C        0.118960000     -2.195553000     -0.845061000
C        0.473588000     -2.416462000      1.656137000
H        0.675396000     -3.198414000      2.398841000
H        1.303927000     -1.711370000      1.685203000

43
ts_f34 
C       -1.058129000     -0.773608586     -0.178721102
C       -2.055645828     -1.360206793      0.593170656
C       -3.309853035     -0.803217000      0.774277414
C       -3.612885414      0.393591000      0.147541793
C       -2.662444793      1.000258586     -0.654294793
C       -1.416399379      0.417999000     -0.796392344
F       -1.827293242     -2.507150586      1.234642070
F       -0.570240172      1.051647379     -1.616394344
F       -2.954885586      2.143006379     -1.268837414
F       -4.803082414      0.946551000      0.312040965
F       -4.212372449     -1.396544793      1.541728793
N        1.231349000      1.746380207      0.595043414
C        1.294381793      3.049523000     -0.037711207
C        1.419725414      1.876228828      2.024661207
H        2.284770793      3.525357207      0.061920586
H        2.319378621      2.451971828      2.292261793
H        0.560032621      2.406787449      2.447016207
H        1.480661207      0.905657242      2.509353828
H        1.057223793      2.963895586     -1.098855207
H        0.561167793      3.715517207      0.423094586
H        1.680785379      0.873576172     -1.167739379
C        1.683411414     -0.720301586      0.279846449
C        1.992776000      0.742491207     -0.130813586
H        1.471777863     -0.733075172      1.365277070
H        3.257453965     -0.555816414     -1.943492586
C        3.540172793      0.749843000     -0.183558000
H        3.952421793      1.651237000     -0.640805207
H        3.805462207      0.957635000      2.002346000
H        5.265478207      0.576233621      1.115181586
C        4.195226414      0.383983207      1.163995793
H        3.404649656     -1.392144207      2.238419207
C        3.912636828     -1.142571000      1.309963000
C        3.046108207     -1.436056000      0.076446414
C        3.747871586     -0.553264000     -0.971468000
H        4.796102379     -0.817791000     -1.098834414
H        4.842902035     -1.711384586      1.274809172
H        2.956052586     -2.495382000     -0.164251379
B        0.374819379     -1.463682586     -0.141617134
H        0.349979207     -2.642974828      0.049124070
C        0.809815105     -2.554437414     -2.410445694
C        0.694159793     -1.392784242     -2.675499143
H        0.579323274     -0.357851621     -2.911183038
H        0.910322382     -3.593937793     -2.170085347

34
ts_a45 
C       -1.124647000     -1.145806000     -0.141045000
C       -0.437930000      0.015325000      0.189076000
C       -1.207695000      1.169588000      0.208120000
C       -2.561328000      1.184313000     -0.088299000
C       -3.196571000      0.003067000     -0.424056000
C       -2.471983000     -1.175589000     -0.452962000
B        1.119857000      0.007354000      0.603349000
C        1.464237000     -0.734446000      1.961653000
F       -0.661740000      2.343466000      0.540171000
F       -3.253186000      2.317775000     -0.050752000
F       -4.489580000     -0.001206000     -0.714916000
F       -3.074595000     -2.314465000     -0.775953000
F       -0.470797000     -2.312385000     -0.184301000
N        3.744502000     -0.095608000     -0.727775000
C        3.648859000      0.310969000     -2.122087000
C        5.011422000     -0.754831000     -0.457210000
H        5.134090000     -1.605455000     -1.127629000
H        3.789120000     -0.556254000     -2.767203000
H        4.406894000      1.065021000     -2.374904000
H        2.663701000      0.731251000     -2.323124000
H        5.024687000     -1.117909000      0.569953000
H        5.862756000     -0.074379000     -0.599996000
H        1.435134000     -1.068623000     -0.384388000
H        2.201922000     -0.790421000     -0.444125000
H        2.511670000     -0.916944000      2.204362000
C        3.483551000      1.020754000      0.186055000
C        1.985416000      1.319672000      0.264847000
H        3.845911000      0.725403000      1.172075000
H        4.059816000      1.905247000     -0.120326000
H        1.644068000      1.814194000     -0.647859000
H        1.823482000      2.040914000      1.068917000
C        0.569396000     -1.098814000      2.874360000
H        0.853365000     -1.550496000      3.818170000
H       -0.494675000     -0.952956000      2.714801000

49
i_Ph_ts45 
C  0.1199739124  2.1021258921  -0.1248658631
C  0.0275853369  0.7264509857  0.1015015034
C  1.217302195  -0.0084072622  0.1329547068
C  2.4478892558  0.6170407906  -0.0420633313
C  2.5111427539  1.9818974667  -0.2715339752
C  1.3410273618  2.7270780129  -0.3191959361
B  -1.4103079126  0.0991680915  0.3068060196
C  -2.43444039  0.8311297281  1.2751510733
C  -3.7530165521  0.8052589137  1.0234953626
N  1.1323166906  -1.4273379747  0.3582456399
C  2.0527395543  -1.9338921421  1.3661102774
C  1.2140114839  -2.1964676158  -0.8818269125
H  1.7725795644  -2.9579802257  1.616909765
H  0.9704488626  -3.2394156806  -0.6744067163
H  2.2219836897  -2.1484563933  -1.3156895523
H  0.4988078738  -1.8043408188  -1.6012066536
H  1.985704586  -1.3189934857  2.2631568625
H  3.095532001  -1.9436755903  1.0246293766
H  3.3593879774  0.0329624257  -0.0069483117
H  3.4710000663  2.4620464166  -0.4119747104
H  1.3820510095  3.7942231216  -0.494136528
H  -0.7879298548  2.694752092  -0.13876658
H  -4.07444311  0.2905919185  0.1228744114
H  -0.5418066738  -1.3075328408  1.0213976704
H  -1.2586929883  -1.1398341287  1.3310192283
Cl  -2.0923975282  -0.7872099846  -1.1309970174
C  -1.8503268599  1.6079169967  2.4043593084
C  -2.1086574734  2.9740592898  2.5270613115
C  -0.9976618275  1.0119932997  3.3324902142
C  -1.5459201673  3.7167575356  3.5523261054
C  -0.4387842594  1.7518385424  4.3658562365
C  -0.7103995145  3.1072305354  4.4798572553
H  -2.7644686677  3.4497684691  1.8075582412
H  -0.7764716877  -0.0458885996  3.2579680717
H  -1.7595714945  4.7753199246  3.6279024538
H  0.2126628425  1.2671211535  5.0818749338
H  -0.2709772136  3.6860089343  5.2816921901
C  -4.8585391008  1.3957769481  1.7991985485
C  -5.9874068226  1.8440703419  1.110041751
C  -4.8555584169  1.4804905832  3.1940710975
C  -7.0641937037  2.398790586  1.7844566806
C  -5.9376349178  2.0205067133  3.8697289161
C  -7.0412496226  2.4908489874  3.1687794761
H  -6.0118079417  1.7591697526  0.0298651214
H  -4.0051882384  1.1106425503  3.7510042788
H  -7.9244612279  2.750667389  1.2298238432
H  -5.9212085105  2.071847884  4.9508028118
H  -7.8827891897  2.9156461432  3.700470499


56
iPr_ts36 
C       -2.968622000      1.267824000     -0.223233000
C       -1.634182000      1.287704000      0.188330000
C       -1.033655000      2.564164000      0.306225000
C       -1.730680000      3.710202000     -0.079271000
C       -3.036192000      3.637965000     -0.537136000
C       -3.669473000      2.409748000     -0.587560000
B       -0.805923000     -0.019432000      0.607149000
C        0.751700000     -0.169503000      0.295394000
C        1.410100000      0.452423000     -0.758564000
C        2.772043000      0.345532000     -0.969788000
C        3.538539000     -0.413355000     -0.099848000
C        2.930522000     -1.050791000      0.964893000
C        1.561755000     -0.918007000      1.138759000
F        0.730924000      1.194236000     -1.634780000
F        1.033203000     -1.575717000      2.177548000
F        3.658160000     -1.783529000      1.801838000
F        4.845103000     -0.526951000     -0.289922000
F        3.356254000      0.964597000     -1.990916000
N        0.287117000      2.670216000      0.805493000
C        1.051262000      3.836796000      0.426983000
C        0.457629000      2.344144000      2.210165000
C       -1.665603000     -2.043913000      0.232403000
C       -1.591408000     -1.492536000     -0.996323000
H        2.103656000      3.650161000      0.649876000
H        1.509274000      2.123730000      2.408040000
H        0.147204000      3.175142000      2.860725000
H       -0.130179000      1.468958000      2.479696000
H        0.952298000      4.013668000     -0.643428000
H        0.754468000      4.748759000      0.967120000
H       -1.250453000      4.676204000     -0.005209000
H       -3.556528000      4.540734000     -0.830441000
H       -4.697337000      2.331359000     -0.916757000
H       -3.499648000      0.327112000     -0.285791000
H       -1.070830000     -0.429982000      1.695651000
C       -0.576527000     -1.802782000     -2.067136000
H       -0.059536000     -0.878531000     -2.334687000
C       -1.359947000     -2.251559000     -3.308596000
C        0.446153000     -2.864287000     -1.684793000
H        1.038968000     -2.583694000     -0.815431000
H       -0.051529000     -3.812597000     -1.466520000
H        1.132733000     -3.030536000     -2.515415000
H       -1.925638000     -3.161673000     -3.095947000
H       -0.674546000     -2.461605000     -4.130098000
H       -2.059527000     -1.482262000     -3.637315000
C       -2.903219000     -2.111860000      1.103703000
H       -3.312485000     -1.108138000      1.227380000
C       -2.558339000     -2.667913000      2.481342000
C       -3.956720000     -2.985235000      0.416205000
H       -4.249749000     -2.567968000     -0.548154000
H       -3.566847000     -3.991149000      0.243735000
H       -4.846964000     -3.070271000      1.041025000
H       -2.187197000     -3.692043000      2.393057000
H       -3.440930000     -2.685442000      3.120962000
H       -1.789422000     -2.070869000      2.971902000
H       -0.835657000     -2.666419000      0.561963000
H       -2.437404000     -0.919280000     -1.356973000

51
i_Ph_ts67 
B  -1.6325355955  -0.2702491288  -0.2367417203
C  -2.6113649501  0.3312716095  0.8731526828
C  -3.4673999558  1.4586507701  0.2395291944
C  -0.2705424174  0.4497974318  -0.5766259999
C  -0.339277416  1.4639279683  -1.5380578851
C  0.7422445997  2.289798071  -1.8041620242
C  1.9344851769  2.1022215222  -1.1195954813
C  2.0362895462  1.0804807795  -0.1886166374
C  0.9454520826  0.2622387943  0.0887772223
N  1.0639136147  -0.8204181724  1.0275270938
C  1.7553456586  -1.9635640656  0.4452918989
C  1.6077896755  -0.4528224558  2.3258737436
H  2.6822379432  -0.2250102016  2.2898956379
H  1.7134054191  -2.801402065  1.1432186621
H  2.809078892  -1.7440772847  0.2244855854
H  1.2630004722  -2.2548231937  -0.4835984884
H  1.4626193951  -1.2860314454  3.0151984941
H  1.0719463495  0.4115690823  2.7126312073
H  2.9720002298  0.915155063  0.3317785753
H  2.7860545882  2.73976998  -1.319507277
H  0.656023461  3.0730198769  -2.5460481098
H  -1.2647675618  1.610843035  -2.0845681198
H  -0.7171873341  -1.4743175559  0.8371192892
H  -1.3843745855  -1.7820901105  0.5844202546
H  -3.9257180208  1.0716610993  -0.6728693801
Cl  -2.4436355847  -1.1267497622  -1.612218072
H  -3.3111770102  -0.4585744823  1.1650888625
H  -2.8285697744  2.2943034167  -0.0539055814
C  -1.8907709731  0.7977407728  2.1171265109
C  -1.9615101258  0.0544244396  3.2926595463
C  -1.1509899276  1.982472224  2.1362617334
C  -1.3349816814  0.4831105564  4.456343202
C  -0.5358940057  2.4225674504  3.298916954
C  -0.6278660403  1.6760283482  4.4671229162
H  -2.5349758587  -0.8658062585  3.3006520898
H  -1.0546880716  2.5724183537  1.2321503068
H  -1.4146493289  -0.1096983828  5.3587100061
H  0.0219259931  3.3505457201  3.2909259757
H  -0.1509402626  2.0210909107  5.3752252606
C  -4.5451394627  1.9409743091  1.1749808325
C  -5.6934436987  1.1751522367  1.3663585408
C  -4.4110320531  3.1264207115  1.8904951427
C  -6.6818610597  1.5815655974  2.2495918993
C  -5.3974862903  3.5373996053  2.7774571831
C  -6.5353684645  2.7659655117  2.9604434305
H  -5.8130731735  0.2519863892  0.8091543733
H  -3.5228636719  3.7319203018  1.7537909382
H  -7.5699598191  0.976504149  2.3806957786
H  -5.2753108037  4.4625072689  3.3261899851
H  -7.3056771182  3.0859182087  3.6500057664


43
ts_e73 
C       -1.930512000     -0.738679000      0.868029000
C       -1.022940000     -0.291971000     -0.081611000
C       -1.601213000      0.435259000     -1.121064000
C       -2.956124000      0.688173000     -1.231511000
C       -3.817112000      0.204640000     -0.262738000
C       -3.297881000     -0.514137000      0.794623000
B        0.596601000     -0.431366000     -0.175886000
N        3.280654000     -1.130234000     -0.669739000
C        3.440207000     -2.080973000     -1.766533000
F       -0.828447000      0.943709000     -2.086087000
F       -3.438993000      1.388686000     -2.252781000
F       -5.121284000      0.433525000     -0.346451000
F       -4.109639000     -0.980117000      1.739599000
F       -1.531370000     -1.434139000      1.947091000
C        4.308019000     -1.318984000      0.351451000
C        1.099569000     -1.897812000      0.844060000
C        0.480825000     -3.170667000      0.285210000
H        4.252044000     -2.334162000      0.745198000
H        3.457706000     -3.095793000     -1.369482000
H        4.373169000     -1.901477000     -2.313634000
H        2.597680000     -1.981851000     -2.450055000
H        4.144119000     -0.611475000      1.164211000
H        5.309090000     -1.158661000     -0.064445000
H        1.965490000     -1.359174000      0.009862000
H        0.851712000     -0.707372000     -1.321463000
H        0.537104000     -1.475709000      1.670026000
H        1.079339000     -3.565331000     -0.538500000
H       -0.518096000     -2.979877000     -0.106093000
H        2.048480000     -2.126487000      1.347049000
H        0.400180000     -3.947987000      1.045730000
C        1.382110000      0.870176000      0.352124000
C        0.839308000      1.730649000      1.305930000
H       -0.152670000      1.527719000      1.696206000
C        1.526928000      2.848300000      1.764594000
H        1.074515000      3.496575000      2.504383000
C        2.790401000      3.133156000      1.271556000
H        3.332028000      4.002919000      1.620210000
C        3.358533000      2.290701000      0.324658000
H        4.348050000      2.503928000     -0.064809000
C        2.665005000      1.177604000     -0.131077000
C        3.275479000      0.262489000     -1.157396000
H        2.678240000      0.282397000     -2.070096000
H        4.298227000      0.567769000     -1.410873000

40
ts_a12 
B       -0.104114000      0.828632000     -0.334920000
C       -0.021757000      2.136884000     -1.258929000
C        0.314194000      3.433658000     -0.508434000
N        1.440699000      3.269416000      0.403878000
C        2.702328000      3.121630000     -0.304192000
H        2.645106000      2.304403000     -1.020503000
H        3.497968000      2.899209000      0.406862000
H        2.968230000      4.039554000     -0.850413000
C        1.515065000      4.361477000      1.359601000
H        1.669235000      5.332093000      0.864617000
H        2.344323000      4.191719000      2.046329000
H        0.591359000      4.412071000      1.936851000
C        1.171618000     -0.119436000     -0.115768000
C        1.343197000     -0.810306000      1.078276000
F        0.436640000     -0.677814000      2.053466000
C        2.410003000     -1.650927000      1.331755000
F        2.526620000     -2.273603000      2.497143000
C        3.359974000     -1.848914000      0.344586000
F        4.387774000     -2.653918000      0.560307000
C        3.222117000     -1.203541000     -0.869846000
F        4.121201000     -1.396890000     -1.826433000
C        2.142064000     -0.360603000     -1.077125000
F        2.067017000      0.205741000     -2.286786000
C       -1.538811000      0.119945000     -0.211625000
C       -1.768616000     -1.228649000     -0.451745000
F       -0.765646000     -2.047612000     -0.772506000
C       -3.031052000     -1.797913000     -0.396757000
F       -3.201813000     -3.089302000     -0.645605000
C       -4.122418000     -1.009596000     -0.081429000
F       -5.332469000     -1.540448000     -0.021179000
C       -3.941900000      0.340318000      0.170025000
F       -4.982874000      1.102256000      0.479166000
C       -2.668643000      0.869983000      0.092473000
F       -2.535050000      2.176171000      0.354390000
H        0.325744000      1.804606000      1.056996000
H       -0.307602000      1.375780000      1.211428000
H       -0.549890000      3.722129000      0.094236000
H       -0.977399000      2.295035000     -1.762289000
H        0.710723000      1.977864000     -2.049020000
H        0.501098000      4.251190000     -1.220508000

60
Ph_ts73 
C       -0.514128000     -2.167821000     -1.638774000
C       -0.995389000     -1.212772000     -0.752284000
C       -1.393864000     -1.704976000      0.484914000
C       -1.334420000     -3.045910000      0.825215000
C       -0.856391000     -3.959400000     -0.096545000
C       -0.441497000     -3.518343000     -1.340195000
B       -1.022007000      0.350736000     -1.140786000
C       -2.338987000      1.121081000     -0.658631000
C       -3.579089000      0.497271000     -0.497913000
C       -4.711673000      1.211319000     -0.140129000
C       -4.635903000      2.580844000      0.081290000
C       -3.423189000      3.233603000     -0.070901000
C       -2.310330000      2.494046000     -0.446738000
N       -1.009367000      3.103574000     -0.668574000
C       -0.863600000      3.526974000     -2.078165000
F       -1.835654000     -0.874895000      1.431113000
F       -1.713763000     -3.461883000      2.029392000
F       -0.790784000     -5.248248000      0.211091000
F        0.022911000     -4.391892000     -2.229070000
F       -0.069120000     -1.804534000     -2.846637000
C       -0.728582000      4.243367000      0.216232000
C        0.694506000      0.924125000     -0.383507000
C        1.758399000      1.972366000     -0.839455000
H        0.334846000      4.472851000      0.190331000
H        0.116242000      3.982025000     -2.215391000
H       -1.641286000      4.254510000     -2.322046000
H       -0.960753000      2.659586000     -2.725540000
H       -1.031171000      4.008241000      1.232834000
H       -1.278997000      5.127026000     -0.115410000
H       -3.357714000      4.300907000      0.097476000
H       -5.516574000      3.138856000      0.370574000
H       -5.657616000      0.698585000     -0.022496000
H       -3.656243000     -0.572939000     -0.650304000
H       -0.270785000      1.956258000     -0.541510000
H       -0.783374000      0.531613000     -2.303166000
H        0.989014000      0.059603000     -0.975008000
H        1.670010000      2.888412000     -0.252868000
H        1.568846000      2.219045000     -1.886534000
C        0.849571000      0.557745000      1.064304000
C        1.408778000     -0.668637000      1.421700000
C        0.460745000      1.420524000      2.085408000
C        1.551812000     -1.030380000      2.753116000
H        1.733116000     -1.348287000      0.640483000
C        0.607012000      1.068959000      3.419424000
H        0.029007000      2.380574000      1.837511000
C        1.148823000     -0.162580000      3.758491000
H        1.981953000     -1.991267000      3.005149000
H        0.288354000      1.753535000      4.195150000
H        1.255782000     -0.444036000      4.797778000
C        3.153118000      1.423860000     -0.698060000
C        3.689333000      0.612621000     -1.695062000
C        3.904189000      1.659488000      0.449128000
C        4.951058000      0.054530000     -1.553328000
H        3.108702000      0.414926000     -2.590185000
C        5.167227000      1.102620000      0.595101000
H        3.488110000      2.272445000      1.240750000
C        5.694391000      0.299519000     -0.406119000
H        5.355030000     -0.570822000     -2.339051000
H        5.738118000      1.293227000      1.494708000
H        6.679156000     -0.134765000     -0.293389000

27
i_ts34 
B  0.9561685681  -0.4342274916  -0.1319057229
C  -0.2916787974  0.5569615821  -0.0210213495
C  -0.0944517792  1.9343696067  -0.0877934199
C  -1.1593934399  2.8244086678  -0.1437827871
C  -2.4561886571  2.3384523733  -0.1398077535
C  -2.6807370319  0.9714573042  -0.0494964069
C  -1.613037768  0.0800725096  0.0238364245
N  -1.8281110391  -1.3283060517  0.1599496324
C  -3.0512138969  -1.8391064583  -0.4280912004
C  -1.6936235069  -1.7744092  1.5413406942
C  1.0285968916  -0.8919880642  -1.7780577152
C  0.8641400067  -1.9399217911  -1.150996446
H  -1.6439033965  -2.8651075041  1.5719465425
H  -2.9995539592  -2.9288205025  -0.4567761543
H  -3.9537710468  -1.5671219847  0.138732543
H  -3.1551295685  -1.4680833363  -1.446987004
H  -0.7867512615  -1.3669373958  1.9844267909
H  -2.5465633968  -1.4491317485  2.1552108584
H  -3.6972647266  0.6014397631  -0.0246897229
H  -3.2967903281  3.0185527854  -0.1932978489
H  -0.9744426984  3.8893138509  -0.2005234481
H  0.9203333235  2.3138261481  -0.1070932767
H  0.747424431  -1.4649987832  0.4990307406
H  0.7274456832  -2.9624751489  -0.8709599008
H  1.1620101255  -0.2343345256  -2.6095328724
Cl  2.6211505981  0.1917253055  0.3584104739


48
Et_ts34 
C       -3.231541000     -0.131603000      0.497475000
C       -1.978933000     -0.412713000     -0.047785000
C       -1.761790000     -1.728159000     -0.512564000
C       -2.757097000     -2.695023000     -0.362564000
C       -3.982440000     -2.382302000      0.207529000
C       -4.231149000     -1.088265000      0.626996000
B       -0.840694000      0.726335000     -0.065847000
C        0.729340000      0.368075000     -0.008789000
C        1.225792000     -0.602968000      0.847217000
C        2.561130000     -0.956069000      0.897552000
C        3.466503000     -0.309156000      0.070886000
C        3.019469000      0.676143000     -0.788396000
C        1.669732000      0.991833000     -0.808230000
F        0.396775000     -1.236913000      1.681559000
F        1.288622000      1.949667000     -1.669895000
F        3.880745000      1.305272000     -1.583153000
F        4.753924000     -0.629183000      0.111686000
F        2.989187000     -1.900674000      1.730347000
N       -0.517338000     -2.065054000     -1.098864000
C       -0.125978000     -3.455983000     -1.074260000
C       -0.244421000     -1.451971000     -2.385826000
C       -1.303515000      2.491005000      0.052406000
C       -1.153286000      1.879943000      1.129543000
H        0.937136000     -3.522129000     -1.313191000
H       -0.553599000     -0.409194000     -2.389598000
H        0.828158000     -1.492068000     -2.589828000
H       -0.773848000     -1.967190000     -3.201343000
H       -0.281158000     -3.867162000     -0.077372000
H       -0.669908000     -4.076714000     -1.802830000
H       -2.579272000     -3.704712000     -0.706708000
H       -4.738948000     -3.149940000      0.310192000
H       -5.184188000     -0.824500000      1.066855000
H       -3.435327000      0.870739000      0.858940000
H       -0.979045000      1.385257000     -1.111614000
C       -1.647334000      3.552858000     -0.912813000
H       -1.869589000      4.444199000     -0.321738000
H       -0.767959000      3.773263000     -1.521331000
C       -2.834851000      3.178433000     -1.796227000
H       -3.724199000      2.994471000     -1.194530000
H       -2.620976000      2.272853000     -2.365417000
H       -3.047963000      3.981588000     -2.499999000
C       -1.150042000      1.725824000      2.600556000
H       -1.854250000      2.437981000      3.034010000
H       -1.504147000      0.720813000      2.837015000
C        0.244799000      1.944599000      3.191419000
H        0.607364000      2.947338000      2.967323000
H        0.209816000      1.822153000      4.273182000
H        0.957148000      1.226123000      2.789616000

40
ts_c53 
C       -4.526560000     -0.105707000      1.203523000
H       -4.676072000     -1.045513000      0.677087000
H       -5.477108000      0.439784000      1.230795000
H       -4.213441000     -0.326121000      2.224430000
C       -3.290813000      1.950652000      1.248295000
H       -3.066278000      1.751216000      2.296128000
H       -4.188493000      2.576446000      1.191151000
H       -2.451098000      2.480537000      0.800763000
C        0.890996000      0.064575000     -0.193203000
C        1.671820000     -1.073899000     -0.030385000
F        1.094987000     -2.280368000      0.051482000
C        3.050859000     -1.052124000      0.078905000
C        3.714711000      0.160215000      0.021990000
F        5.037618000      0.204583000      0.118437000
C        2.985933000      1.324091000     -0.134896000
C        1.605098000      1.256557000     -0.233619000
F        0.973938000      2.427538000     -0.372789000
H       -2.980990000      1.567935000     -1.247909000
H       -1.110618000      1.169996000     -0.439583000
F        3.617572000      2.493910000     -0.187782000
F        3.743292000     -2.177308000      0.237031000
C       -3.772810000      0.919756000     -0.878572000
H       -4.721258000      1.468490000     -0.967134000
C       -3.829601000     -0.358614000     -1.709101000
H       -4.819510000     -0.814332000     -1.618631000
H       -3.730198000     -0.062768000     -2.756510000
C       -2.772685000     -1.413289000     -1.376118000
H       -2.985902000     -1.818633000     -0.382990000
C       -1.300427000     -0.980037000     -1.448472000
H       -1.124423000     -0.516238000     -2.427457000
H       -0.701979000     -1.894378000     -1.454472000
H       -2.934883000     -2.246569000     -2.064964000
B       -0.722395000      0.041350000     -0.335595000
N       -3.490287000      0.683743000      0.546489000
C       -1.169239000     -0.472319000      1.374091000
C       -1.195149000     -1.769861000      1.689809000
H       -0.806518000      0.224383000      2.126478000
H       -0.845330000     -2.142849000      2.647139000
H       -1.528997000     -2.519020000      0.980796000
H       -2.172393000     -0.000503000      0.746538000

31
ts_i73 
B  -0.8480846589  0.2415807874  0.3877524569
C  0.4184414931  -0.69687084  0.1397226944
C  0.4051648369  -2.083241754  0.0026270864
C  1.580327718  -2.7919527912  -0.2120036974
C  2.7972272739  -2.1283658728  -0.3036246895
C  2.8427470359  -0.7468238216  -0.1751660785
C  1.6586731968  -0.0648148728  0.0539574154
N  1.5898056332  1.3763235291  0.2053954013
C  1.8097763183  1.8123670026  1.5915175506
C  2.4207763298  2.1317654562  -0.730062335
C  -0.8984679034  1.6322768914  -0.9055956814
C  -1.7918806232  2.7373411832  -0.360418372
H  2.1412565456  3.1847500299  -0.6781198203
H  1.5347000411  2.8632020864  1.6856467836
H  2.8618348331  1.6873973032  1.8656476848
H  1.1895891623  1.2179575763  2.2558283922
H  2.2532703948  1.7630751717  -1.7408785928
H  3.483900377  2.042803724  -0.4916033633
H  3.7870458708  -0.221152039  -0.2476142004
H  3.710072321  -2.6837019914  -0.4750683819
H  1.5487607473  -3.8690985737  -0.3154927783
H  -0.5420150798  -2.6054094954  0.0584483006
H  0.2277536992  1.4654716551  -0.2053674094
H  -0.8479404213  0.8323760764  1.4309990248
H  -1.4283024022  0.9452005314  -1.5606415749
H  -2.6305380833  2.3106806142  0.1887303123
H  -2.1914468481  3.3665863386  -1.1567161813
Cl  -2.4725552549  -0.6099089642  0.160464553
H  -0.1497251659  2.0638712492  -1.5878667848
H  -1.2383581938  3.3791076636  0.3289931038


36
ts_a67 
C       -1.115871000     -1.123472000     -0.097862000
C       -0.471523000      0.076420000      0.163177000
C       -1.291443000      1.196500000      0.140515000
C       -2.647076000      1.145607000     -0.135366000
C       -3.238666000     -0.075244000     -0.405804000
C       -2.465895000     -1.221847000     -0.387737000
B        1.090835000      0.241924000      0.554041000
F       -0.781880000      2.403519000      0.412764000
F       -3.382846000      2.251189000     -0.140318000
F       -4.534365000     -0.145985000     -0.675747000
F       -3.023827000     -2.400027000     -0.642119000
F       -0.424294000     -2.273470000     -0.084751000
N        3.768512000     -0.168871000     -0.677533000
C        3.610992000     -0.316725000     -2.115771000
C        5.109789000     -0.540465000     -0.261609000
H        5.323375000     -1.562459000     -0.575030000
H        3.851105000     -1.339028000     -2.408083000
H        4.267842000      0.370285000     -2.669238000
H        2.580213000     -0.112860000     -2.406250000
H        5.186061000     -0.488162000      0.824184000
H        5.872421000      0.121807000     -0.697899000
H        1.405262000     -1.139274000     -0.012453000
H        2.135868000     -0.842363000     -0.118509000
C        3.408152000      1.177130000     -0.229644000
C        1.893157000      1.384483000     -0.241365000
H        3.778030000      1.288797000      0.790997000
H        3.921179000      1.933598000     -0.843054000
H        1.528538000      1.505860000     -1.265032000
H        1.680460000      2.333377000      0.256831000
C        1.438571000      0.024944000      2.098189000
H        2.523721000      0.017862000      2.245179000
H        1.079036000      0.923255000      2.615526000
C        0.828912000     -1.215728000      2.750142000
H        1.183755000     -2.129415000      2.267232000
H        1.079765000     -1.285413000      3.809231000
H       -0.260070000     -1.210057000      2.669252000

37
ts_b45 
C        0.743824000      0.233874000      1.211175000
C        0.050377000     -0.655948000      0.405669000
C        0.785771000     -1.212959000     -0.630323000
C        2.110800000     -0.897844000     -0.880217000
C        2.753209000      0.016461000     -0.064432000
C        2.063657000      0.587380000      0.990194000
B       -1.486922000     -1.078943000      0.609193000
F        0.216886000     -2.106961000     -1.447301000
F        2.767728000     -1.462451000     -1.886352000
F        4.019724000      0.336866000     -0.286338000
F        2.670853000      1.470627000      1.775273000
F        0.134490000      0.825233000      2.245927000
N       -1.653719000      1.963687000     -0.421539000
C       -0.393735000      2.327409000     -1.049347000
C       -2.243910000      3.128661000      0.217002000
H       -1.540023000      3.548475000      0.936082000
H        0.281137000      2.739673000     -0.297904000
H       -0.538148000      3.082132000     -1.838364000
H        0.086328000      1.454320000     -1.489505000
H       -3.150507000      2.840168000      0.750928000
H       -2.505819000      3.911743000     -0.511288000
H       -1.916035000      0.574351000      1.035008000
H       -2.138351000      0.094656000      1.599558000
C       -2.587995000      1.361645000     -1.373784000
C       -2.237984000     -0.067713000     -1.773559000
C       -2.443673000     -1.104675000     -0.662487000
H       -1.213230000     -0.113363000     -2.149393000
H       -3.575936000      1.355757000     -0.903095000
H       -3.487673000     -1.073678000     -0.331491000
H       -2.873569000     -0.325223000     -2.624469000
H       -2.669094000      1.996814000     -2.271328000
H       -2.309982000     -2.101065000     -1.098784000
C       -1.747529000     -2.093116000      1.794062000
H       -1.141967000     -2.018060000      2.695887000
C       -2.619509000     -3.094704000      1.720540000
H       -3.244660000     -3.240287000      0.845790000
H       -2.738776000     -3.818163000      2.519327000

56
iPr_ts53 
C        0.717961000     -2.679183000     -0.711719000
C        1.259933000     -1.599549000     -0.012824000
C        2.655735000     -1.530820000      0.032692000
C        3.477787000     -2.459867000     -0.589130000
C        2.902578000     -3.520889000     -1.272721000
C        1.519868000     -3.630084000     -1.328148000
B        0.401624000     -0.458183000      0.724629000
C        1.030562000      1.182805000      0.258094000
C        1.187666000      1.340905000     -1.072124000
N        3.198001000     -0.411960000      0.777835000
C        4.314580000      0.274540000      0.138961000
C       -1.178869000     -0.472536000      0.364504000
C       -1.690190000     -0.336244000     -0.919577000
C       -3.042752000     -0.318031000     -1.215826000
C       -3.961141000     -0.465352000     -0.192885000
C       -3.506441000     -0.627065000      1.102867000
C       -2.143708000     -0.629168000      1.352914000
F       -0.862947000     -0.205220000     -1.967770000
F       -1.788337000     -0.776687000      2.633290000
F       -4.381901000     -0.775302000      2.092780000
F       -5.262352000     -0.459484000     -0.452964000
F       -3.464911000     -0.168157000     -2.468902000
C        3.492493000     -0.762667000      2.170941000
H        4.510050000      1.202594000      0.678049000
H        4.326045000     -1.471289000      2.218384000
H        2.609959000     -1.213148000      2.618873000
H        3.756299000      0.139863000      2.722085000
H        4.047632000      0.511831000     -0.890237000
H        5.227371000     -0.327942000      0.142665000
H        4.555775000     -2.367936000     -0.535716000
H        3.530895000     -4.257161000     -1.756556000
H        1.065638000     -4.455790000     -1.860903000
H       -0.359704000     -2.776127000     -0.778892000
H        1.491159000      0.448764000     -1.617236000
H        2.010638000      0.439306000      0.615629000
H        0.553103000     -0.490953000      1.917049000
C        0.754050000      2.325892000      1.224720000
H        0.942702000      3.267083000      0.706806000
C        1.731409000      2.259441000      2.400477000
C       -0.682343000      2.365646000      1.747685000
H       -1.408731000      2.350636000      0.933632000
H       -0.879080000      1.511951000      2.396998000
H       -0.837985000      3.274555000      2.332125000
H        1.602580000      1.324531000      2.950111000
H        1.556665000      3.084476000      3.092698000
H        2.767436000      2.321048000      2.057243000
C        0.994733000      2.554550000     -1.946379000
H        0.990695000      2.184546000     -2.974602000
C        2.181311000      3.520048000     -1.824553000
C       -0.346164000      3.260054000     -1.727508000
H       -1.169399000      2.544511000     -1.757360000
H       -0.387273000      3.785789000     -0.774777000
H       -0.506953000      3.992922000     -2.519800000
H        2.259106000      3.928819000     -0.816677000
H        2.059115000      4.351911000     -2.520110000
H        3.121821000      3.018940000     -2.058136000

31
i_ts73 
B  -0.8480846589  0.2415807874  0.3877524569
C  0.4184414931  -0.69687084  0.1397226944
C  0.4051648369  -2.083241754  0.0026270864
C  1.580327718  -2.7919527912  -0.2120036974
C  2.7972272739  -2.1283658728  -0.3036246895
C  2.8427470359  -0.7468238216  -0.1751660785
C  1.6586731968  -0.0648148728  0.0539574154
N  1.5898056332  1.3763235291  0.2053954013
C  1.8097763183  1.8123670026  1.5915175506
C  2.4207763298  2.1317654562  -0.730062335
C  -0.8984679034  1.6322768914  -0.9055956814
C  -1.7918806232  2.7373411832  -0.360418372
H  2.1412565456  3.1847500299  -0.6781198203
H  1.5347000411  2.8632020864  1.6856467836
H  2.8618348331  1.6873973032  1.8656476848
H  1.1895891623  1.2179575763  2.2558283922
H  2.2532703948  1.7630751717  -1.7408785928
H  3.483900377  2.042803724  -0.4916033633
H  3.7870458708  -0.221152039  -0.2476142004
H  3.710072321  -2.6837019914  -0.4750683819
H  1.5487607473  -3.8690985737  -0.3154927783
H  -0.5420150798  -2.6054094954  0.0584483006
H  0.2277536992  1.4654716551  -0.2053674094
H  -0.8479404213  0.8323760764  1.4309990248
H  -1.4283024022  0.9452005314  -1.5606415749
H  -2.6305380833  2.3106806142  0.1887303123
H  -2.1914468481  3.3665863386  -1.1567161813
Cl  -2.4725552549  -0.6099089642  0.160464553
H  -0.1497251659  2.0638712492  -1.5878667848
H  -1.2383581938  3.3791076636  0.3289931038


52
Et_ts73 
C       -2.033186000     -0.076307000      1.259853000
C       -1.063449000     -0.330449000      0.299743000
C       -1.549016000     -0.831924000     -0.901621000
C       -2.888885000     -1.068598000     -1.151742000
C       -3.816494000     -0.800149000     -0.160324000
C       -3.386346000     -0.299687000      1.054084000
B        0.511745000     -0.102348000      0.583433000
C        1.404525000     -1.399939000      0.320006000
C        0.925720000     -2.703043000      0.175253000
C        1.786216000     -3.778251000      0.011851000
C        3.159536000     -3.575708000     -0.020409000
C        3.670729000     -2.293877000      0.117205000
C        2.786223000     -1.239283000      0.294242000
N        3.224689000      0.139883000      0.463229000
C        3.430095000      0.473687000      1.890001000
F       -0.696904000     -1.103633000     -1.899885000
F       -3.294235000     -1.548257000     -2.323883000
F       -5.107078000     -1.019742000     -0.375541000
F       -4.273393000     -0.036471000      2.008965000
F       -1.695279000      0.414129000      2.456136000
C        4.461552000      0.435438000     -0.279826000
C        0.900926000      1.403267000     -0.556698000
C        0.174165000      2.537628000      0.176428000
H        4.652408000      1.503964000     -0.266743000
H        3.581601000      1.549397000      1.984599000
H        4.310360000     -0.053264000      2.265412000
H        2.556513000      0.179719000      2.460852000
H        4.367142000      0.089236000     -1.305523000
H        5.310042000     -0.068219000      0.187925000
H        4.740772000     -2.137642000      0.089560000
H        3.833449000     -4.411745000     -0.153146000
H        1.386908000     -4.778349000     -0.097762000
H       -0.143360000     -2.879986000      0.190707000
H        2.050123000      0.735432000      0.078335000
H        0.674795000      0.340652000      1.684127000
H        0.220205000      0.941339000     -1.267868000
H        0.891683000      3.108375000      0.775645000
H       -0.534941000      2.132218000      0.898489000
C       -0.591143000      3.482757000     -0.747265000
H        0.081409000      3.945657000     -1.474399000
H       -1.309735000      2.893776000     -1.327042000
C       -1.323735000      4.570417000      0.028421000
H       -0.619672000      5.183561000      0.595061000
H       -2.025986000      4.132109000      0.739996000
H       -1.884316000      5.230138000     -0.634267000
C        1.983072000      1.992537000     -1.516187000
H        2.614802000      1.190308000     -1.899473000
H        1.464677000      2.385430000     -2.393381000
C        2.825380000      3.119424000     -0.922307000
H        3.161276000      2.896489000      0.092194000
H        2.251093000      4.043846000     -0.861432000
H        3.703888000      3.318252000     -1.538004000

56
Ph_ts34 
C        0.871941000      2.799533000      0.427528000
C        0.177823000      1.958426000     -0.440347000
C       -0.669031000      2.563096000     -1.390638000
C       -0.862154000      3.942430000     -1.380971000
C       -0.187968000      4.749319000     -0.473754000
C        0.699900000      4.179303000      0.420760000
B        0.346638000      0.362390000     -0.427044000
C       -0.899943000     -0.668543000     -0.393638000
C       -2.209676000     -0.366593000     -0.046880000
C       -3.238799000     -1.293620000     -0.078642000
C       -2.978530000     -2.594884000     -0.464273000
C       -1.688536000     -2.947656000     -0.814969000
C       -0.692134000     -1.989228000     -0.774546000
F       -2.555093000      0.860809000      0.358954000
F        0.532093000     -2.393595000     -1.141755000
F       -1.421219000     -4.195326000     -1.190156000
F       -3.952893000     -3.495159000     -0.493551000
F       -4.474923000     -0.943775000      0.265562000
N       -1.306634000      1.731621000     -2.361252000
C       -2.559105000      2.236059000     -2.891311000
C       -0.412006000      1.365784000     -3.451516000
C        2.054104000     -0.342160000      0.371716000
C        1.171238000     -0.057007000      1.194666000
H       -3.062646000      1.428231000     -3.424417000
H        0.506285000      0.928539000     -3.067059000
H       -0.903712000      0.629091000     -4.088241000
H       -0.148252000      2.239418000     -4.067387000
H       -3.201357000      2.566450000     -2.076885000
H       -2.425454000      3.068983000     -3.598256000
H       -1.535343000      4.397571000     -2.095116000
H       -0.349636000      5.819759000     -0.481346000
H        1.244639000      4.797050000      1.123095000
H        1.551938000      2.370513000      1.155390000
H        1.225289000      0.031258000     -1.209660000
C        3.265990000     -0.705631000     -0.291855000
C        3.672960000     -2.037552000     -0.281831000
C        4.059650000      0.272355000     -0.893600000
C        4.883864000     -2.386449000     -0.860892000
C        5.262440000     -0.087057000     -1.473373000
C        5.676469000     -1.414964000     -1.454142000
H        3.033261000     -2.785457000      0.166998000
H        3.715920000      1.299989000     -0.903597000
H        5.202021000     -3.420383000     -0.857483000
H        5.880722000      0.667205000     -1.941347000
H        6.618100000     -1.691555000     -1.910129000
C        0.611070000      0.130727000      2.512216000
C       -0.553083000      0.861369000      2.735623000
C        1.298242000     -0.432558000      3.592511000
C       -1.029377000      1.013688000      4.028862000
C        0.811447000     -0.280373000      4.878262000
C       -0.355899000      0.440846000      5.097897000
H       -1.059849000      1.336896000      1.909005000
H        2.208291000     -0.988879000      3.409134000
H       -1.932028000      1.585296000      4.198430000
H        1.344378000     -0.721356000      5.710176000
H       -0.736381000      0.559579000      6.104014000

51
ts_f23 
B       -0.688190000     -0.290377000     -0.904166000
N       -2.964174000      1.415880000      0.557400000
C       -3.516803000      2.710151000      0.157655000
H       -3.085324000      3.003913000     -0.798378000
H       -3.259729000      3.457977000      0.907467000
H       -4.604777000      2.658970000      0.064676000
C       -3.314821000      1.093073000      1.940978000
H       -4.396238000      1.132466000      2.090260000
H       -2.842286000      1.825931000      2.596016000
H       -2.946111000      0.105814000      2.205123000
C        0.650298000     -1.115543000     -0.625288000
C        0.744201000     -2.217417000      0.214872000
F       -0.332704000     -2.679247000      0.860220000
C        1.925511000     -2.907503000      0.433571000
F        1.959729000     -3.959594000      1.244083000
C        3.081333000     -2.493535000     -0.202400000
F        4.220196000     -3.140074000     -0.003590000
C        3.039989000     -1.401719000     -1.053356000
F        4.147622000     -1.002940000     -1.668386000
C        1.838723000     -0.745655000     -1.248880000
F        1.858576000      0.303396000     -2.076305000
C       -0.295954000      1.464653000      0.201567000
C        0.478270000      1.144984000      1.310387000
F        0.019508000      0.234497000      2.177761000
C        1.727618000      1.676131000      1.546137000
F        2.455474000      1.322817000      2.599169000
C        2.229543000      2.609070000      0.645987000
F        3.422374000      3.138050000      0.850458000
C        1.482148000      2.997732000     -0.454410000
F        1.973541000      3.896241000     -1.297839000
C        0.237708000      2.425870000     -0.644524000
F       -0.461079000      2.822612000     -1.710139000
H       -1.643282000      1.465361000      0.416728000
H       -0.727064000      0.219756000     -1.985075000
C       -2.077789000     -0.744892000     -0.284211000
H       -3.442993000     -0.809515000     -2.674714000
C       -3.869038000     -1.335276000     -1.820019000
H       -5.267409000      0.246858000     -1.058947000
H       -4.605073000     -2.059303000     -2.171785000
C       -4.438735000     -0.386193000     -0.742278000
C       -2.820162000     -1.970889000     -0.888497000
C       -4.797293000     -1.393567000      0.370932000
C       -3.734693000     -2.522265000      0.214946000
H       -4.801539000     -0.957963000      1.366943000
H       -3.186063000     -2.720094000      1.135569000
H       -4.205910000     -3.454546000     -0.099719000
H       -5.801429000     -1.779625000      0.194071000
H       -2.169475000     -2.716400000     -1.341315000
H       -1.940160000     -0.940706000      0.780606000
C       -3.130737000      0.368776000     -0.471821000
H       -2.889996000      0.904082000     -1.395479000

39
ts_e34 
C       -2.528465000     -2.158487000      0.252021000
C       -1.792465000     -0.979590000      0.383142000
C       -2.252741000      0.159370000     -0.303447000
C       -3.387503000      0.084737000     -1.104011000
C       -4.093046000     -1.101818000     -1.229341000
C       -3.664526000     -2.225764000     -0.542073000
B       -0.491744000     -0.788989000      1.263697000
C        0.906229000     -0.475707000      0.573116000
C        1.297976000     -1.021567000     -0.643392000
C        2.480083000     -0.689792000     -1.279796000
C        3.322782000      0.239053000     -0.692626000
C        2.977226000      0.811141000      0.519144000
C        1.788924000      0.444039000      1.128084000
F        0.531748000     -1.941457000     -1.238036000
F        1.505418000      1.034775000      2.288368000
F        3.785333000      1.701529000      1.080728000
F        4.456993000      0.573868000     -1.286037000
F        2.816644000     -1.249305000     -2.435208000
N       -2.326005000      2.643447000     -0.424268000
C       -1.506444000      3.823559000     -0.616838000
C       -3.261455000      2.844867000      0.667990000
C       -0.136308000     -2.699575000      2.678973000
C        0.137649000     -3.066530000      1.569740000
H       -0.881063000      4.047136000      0.263919000
H       -2.741287000      3.039391000      1.620884000
H       -3.904525000      3.697005000      0.447114000
H       -3.887819000      1.962530000      0.794044000
H       -0.851395000      3.685367000     -1.477374000
H       -2.145710000      4.686100000     -0.806303000
H       -3.713699000      0.978711000     -1.620231000
H       -4.975026000     -1.144894000     -1.855444000
H       -4.212088000     -3.156433000     -0.619757000
H       -2.222382000     -3.048281000      0.785293000
H       -0.612824000     -0.334378000      2.357272000
C       -1.499734000      1.472376000     -0.199810000
H       -0.696815000      1.479522000     -0.944835000
H       -1.004121000      1.541252000      0.787490000
H       -0.369647000     -2.405324000      3.675336000
H        0.364828000     -3.423468000      0.590386000

27
ts_i34 
B  0.9561685681  -0.4342274916  -0.1319057229
C  -0.2916787974  0.5569615821  -0.0210213495
C  -0.0944517792  1.9343696067  -0.0877934199
C  -1.1593934399  2.8244086678  -0.1437827871
C  -2.4561886571  2.3384523733  -0.1398077535
C  -2.6807370319  0.9714573042  -0.0494964069
C  -1.613037768  0.0800725096  0.0238364245
N  -1.8281110391  -1.3283060517  0.1599496324
C  -3.0512138969  -1.8391064583  -0.4280912004
C  -1.6936235069  -1.7744092  1.5413406942
C  1.0285968916  -0.8919880642  -1.7780577152
C  0.8641400067  -1.9399217911  -1.150996446
H  -1.6439033965  -2.8651075041  1.5719465425
H  -2.9995539592  -2.9288205025  -0.4567761543
H  -3.9537710468  -1.5671219847  0.138732543
H  -3.1551295685  -1.4680833363  -1.446987004
H  -0.7867512615  -1.3669373958  1.9844267909
H  -2.5465633968  -1.4491317485  2.1552108584
H  -3.6972647266  0.6014397631  -0.0246897229
H  -3.2967903281  3.0185527854  -0.1932978489
H  -0.9744426984  3.8893138509  -0.2005234481
H  0.9203333235  2.3138261481  -0.1070932767
H  0.747424431  -1.4649987832  0.4990307406
H  0.7274456832  -2.9624751489  -0.8709599008
H  1.1620101255  -0.2343345256  -2.6095328724
Cl  2.6211505981  0.1917253055  0.3584104739


34
ts_a36 
C       -2.649108000      0.773186000      0.425468000
C       -3.222110000     -0.647415000      0.387636000
B       -1.508958000      0.848279000     -0.684102000
C        0.017243000      0.502559000     -0.384418000
C        0.678618000      0.854139000      0.784547000
C        1.973126000      0.466464000      1.078253000
C        2.661981000     -0.317948000      0.169433000
C        2.048696000     -0.693159000     -1.012544000
C        0.752167000     -0.278236000     -1.269079000
F        0.060933000      1.618443000      1.696502000
F        0.220530000     -0.675146000     -2.424059000
F        2.710075000     -1.444079000     -1.886174000
F        3.902838000     -0.703033000      0.428702000
F        2.558364000      0.834395000      2.213082000
N       -2.174246000     -1.660763000      0.427995000
C       -1.532150000     -1.719311000      1.726780000
C       -2.691139000     -2.964323000      0.062013000
C       -1.626127000      2.881065000     -1.753810000
C       -1.205602000      3.171483000     -0.519633000
H       -0.704560000     -2.429370000      1.695828000
H       -1.883043000     -3.696427000      0.069474000
H       -3.475268000     -3.311285000      0.756029000
H       -3.111771000     -2.927256000     -0.942891000
H       -1.131430000     -0.744819000      2.002872000
H       -2.232541000     -2.036233000      2.518014000
H       -1.859564000      0.565758000     -1.790248000
H       -1.897259000      3.376550000      0.286249000
H       -2.678996000      2.843271000     -2.000457000
H       -0.929085000      2.726286000     -2.567231000
H       -0.152534000      3.265907000     -0.293457000
H       -3.950758000     -0.803598000      1.202861000
H       -2.311041000      1.027178000      1.430894000
H       -3.759452000     -0.779781000     -0.554233000
H       -3.466410000      1.461525000      0.190478000

40
ts_d73 
C       -1.896502000     -0.954271000     -0.852403000
C       -0.950821000     -0.304472000     -0.071018000
C       -1.456443000      0.687719000      0.759562000
C       -2.795598000      1.027787000      0.822787000
C       -3.699305000      0.354211000      0.019262000
C       -3.247926000     -0.644075000     -0.823410000
B        0.618869000     -0.650902000     -0.164848000
C        1.583323000      0.599701000     -0.438484000
C        1.194057000      1.864898000     -0.876191000
C        2.126821000      2.865859000     -1.112209000
C        3.479907000      2.628420000     -0.907448000
C        3.901744000      1.379643000     -0.473293000
C        2.951227000      0.393771000     -0.261009000
N        3.289477000     -0.946524000      0.174688000
C        3.650602000     -1.827107000     -0.943901000
F       -0.626995000      1.361055000      1.568371000
F       -3.223125000      1.985439000      1.639868000
F       -4.988577000      0.662631000      0.061279000
F       -4.113407000     -1.296760000     -1.592842000
F       -1.535707000     -1.933431000     -1.685363000
C        4.277984000     -1.009073000      1.248712000
C        0.955631000     -1.465950000      1.531203000
C        0.384900000     -2.874357000      1.442506000
H        4.314079000     -2.028122000      1.636364000
H        3.702445000     -2.856836000     -0.588964000
H        4.621688000     -1.538850000     -1.358392000
H        2.891066000     -1.751587000     -1.716985000
H        3.985738000     -0.329151000      2.047726000
H        5.277637000     -0.736627000      0.899423000
H        4.955043000      1.183232000     -0.313550000
H        4.204934000      3.411568000     -1.085977000
H        1.798131000      3.840268000     -1.450263000
H        0.141772000      2.074564000     -1.031454000
H        1.977078000     -1.227174000      0.707140000
H        0.813500000     -1.553929000     -0.931072000
H        0.293254000     -0.761853000      2.026155000
H        1.078958000     -3.539007000      0.924084000
H       -0.548149000     -2.883942000      0.879218000
H        1.815513000     -1.474543000      2.218234000
H        0.189322000     -3.294469000      2.429938000

56
iPr_ts45 
C        1.882490000     -0.000031000      0.986889000
C        0.896167000      0.325098000      0.062841000
C        1.316215000      1.102664000     -1.006942000
C        2.623116000      1.541472000     -1.154794000
C        3.565562000      1.204109000     -0.201243000
C        3.193086000      0.428181000      0.883322000
B       -0.598396000     -0.239657000      0.209243000
C       -0.748144000     -1.816759000      0.262876000
C        0.080791000     -2.519798000     -0.518648000
F        0.459628000      1.461402000     -1.965201000
F        2.977072000      2.281230000     -2.199498000
F        4.817481000      1.619097000     -0.324136000
F        4.094454000      0.102366000      1.802458000
F        1.576774000     -0.747520000      2.051378000
C       -1.796704000      0.612388000     -0.392779000
C       -2.466487000      0.107696000     -1.511219000
C       -3.500601000      0.802137000     -2.117861000
C       -3.905627000      2.024676000     -1.599726000
C       -3.262160000      2.543581000     -0.487984000
C       -2.208813000      1.852677000      0.104879000
N       -1.523254000      2.399782000      1.247731000
C       -0.626477000      3.491820000      0.887309000
C       -2.409038000      2.778257000      2.339495000
H       -1.807476000      3.012098000      3.219242000
H       -0.001936000      3.745401000      1.745331000
H       -1.178072000      4.391134000      0.578077000
H        0.015016000      3.185179000      0.063229000
H       -3.070299000      1.945349000      2.578997000
H       -3.026230000      3.656896000      2.108691000
H       -3.572210000      3.499543000     -0.082963000
H       -4.717574000      2.572620000     -2.060309000
H       -3.995786000      0.388373000     -2.986832000
H       -2.165353000     -0.855501000     -1.909043000
H        0.846386000     -1.984146000     -1.081466000
C        0.088286000     -4.004045000     -0.770968000
H       -0.433058000     -4.518075000      0.038661000
C        1.526904000     -4.518112000     -0.808626000
H        2.047893000     -4.299257000      0.124723000
H        1.550888000     -5.596698000     -0.971481000
H        2.079876000     -4.042756000     -1.622610000
C       -0.633477000     -4.313414000     -2.085374000
H       -0.152513000     -3.787806000     -2.913864000
H       -0.607914000     -5.382829000     -2.302924000
H       -1.675459000     -3.992144000     -2.043829000
C       -1.804441000     -2.523933000      1.106591000
H       -2.095985000     -3.440095000      0.587623000
C       -1.184880000     -2.933888000      2.448592000
H       -1.904041000     -3.493090000      3.050290000
H       -0.298443000     -3.551296000      2.297818000
H       -0.878990000     -2.057841000      3.025832000
C       -3.090072000     -1.729588000      1.338454000
H       -3.589393000     -1.480635000      0.403070000
H       -3.776856000     -2.320596000      1.947038000
H       -2.903392000     -0.793932000      1.870025000
H       -0.723426000     -0.165368000      1.909537000
H       -0.853742000      0.584969000      1.771284000

58
ts_h73 
C        3.687630000      0.063805000     -1.176076000
C        2.532047000      0.032829000     -0.410374000
C        2.739995000     -0.086173000      0.957200000
C        3.989530000     -0.175532000      1.542252000
C        5.113462000     -0.147546000      0.733933000
C        4.962132000     -0.026419000     -0.634028000
B        1.047776000      0.145810000     -1.048799000
N       -2.203607000      2.731469000     -0.208679000
C       -2.433848000      3.024652000     -1.633206000
F        1.686210000     -0.099312000      1.788534000
F        4.127126000     -0.283157000      2.861819000
F        6.325269000     -0.232466000      1.270875000
F        6.039611000      0.004513000     -1.414369000
F        3.623124000      0.185352000     -2.505006000
C       -2.114567000      3.963295000      0.577438000
C        0.352534000      1.657547000     -0.366867000
C        1.347634000      2.800475000     -0.392427000
H       -1.290134000      4.557573000      0.187979000
H       -2.436051000      2.092441000     -2.194733000
H       -1.622294000      3.657569000     -1.994909000
H       -3.388280000      3.537976000     -1.771582000
H       -1.916590000      3.715428000      1.618683000
H       -3.030177000      4.556499000      0.510349000
H       -0.249814000      1.469947000     -1.256119000
H        1.116196000      0.311691000     -2.240633000
H        0.081875000      1.206885000      0.585689000
H        1.845733000      2.841896000     -1.362920000
H        2.124499000      2.643485000      0.356153000
H       -0.875803000      2.173538000     -0.256049000
H        0.904275000      3.780097000     -0.199888000
C       -4.193686000      2.082543000      1.144265000
C       -3.141801000      1.757291000      0.298971000
C       -2.975282000      0.425744000     -0.084094000
C       -3.844017000     -0.576181000      0.333620000
C       -4.878159000     -0.226594000      1.193542000
C       -5.049855000      1.089075000      1.596869000
C       -2.082793000     -2.175338000     -0.246268000
C       -1.275981000     -1.097699000     -0.599367000
C        0.113427000     -1.124473000     -0.672985000
C        0.683863000     -2.373192000     -0.403627000
C       -0.075033000     -3.480249000     -0.058740000
C       -1.455610000     -3.381862000      0.034347000
H       -5.557293000     -0.984847000      1.557651000
H       -5.858213000      1.347018000      2.267388000
H        1.762239000     -2.471922000     -0.447986000
H        0.410991000     -4.423894000      0.153297000
H       -2.036071000     -4.246614000      0.324631000
O       -1.914943000      0.119550000     -0.883679000
C       -3.592765000     -1.966746000     -0.229645000
C       -4.320653000     -3.044769000      0.565247000
H       -4.145647000     -4.023717000      0.120718000
H       -3.990246000     -3.070296000      1.604782000
H       -5.397320000     -2.874584000      0.541206000
C       -4.107473000     -1.992353000     -1.684785000
H       -5.182540000     -1.803599000     -1.707546000
H       -3.606543000     -1.237807000     -2.291182000
H       -3.910201000     -2.970844000     -2.125064000
H       -4.343132000      3.103206000      1.466428000

37
ts_b53 
B        0.878214000      0.219243000      0.360367000
C        1.320783000     -0.221353000     -1.385576000
C        1.403351000     -1.494537000     -1.776740000
N        3.743278000      0.382714000     -0.287344000
C        4.544159000     -0.003947000     -1.442775000
C       -0.728226000      0.151773000      0.197692000
C       -1.432512000     -1.044462000      0.156681000
C       -2.807939000     -1.121195000      0.037227000
C       -3.543497000      0.048391000     -0.048487000
C       -2.889704000      1.265908000     -0.019836000
C       -1.508536000      1.295848000      0.096988000
F       -0.771300000     -2.207795000      0.213188000
F       -0.944950000      2.507645000      0.103559000
F       -3.592266000      2.392316000     -0.106444000
F       -4.865104000     -0.000237000     -0.159487000
F       -3.430124000     -2.296754000      0.002468000
C        3.968067000      1.788165000      0.043731000
H        4.341491000      0.675817000     -2.270263000
H        5.030763000      1.973694000      0.243200000
H        3.382979000      2.067233000      0.914176000
H        3.650088000      2.408687000     -0.793866000
H        4.273299000     -1.013622000     -1.751308000
H        5.614960000      0.025676000     -1.210292000
H        1.781955000     -2.261133000     -1.107861000
H        2.311390000      0.132007000     -0.687868000
H        1.234797000      1.356934000      0.503958000
H        1.079986000     -1.830307000     -2.756313000
H        0.947714000      0.520034000     -2.086099000
H        3.994531000     -1.535498000      0.452731000
H        4.995639000     -0.320882000      1.253819000
C        2.928701000     -0.420775000      1.935888000
H        3.243004000     -1.088458000      2.743016000
H        2.917481000      0.584530000      2.363927000
C        1.528188000     -0.793026000      1.439548000
H        0.856120000     -0.795275000      2.304321000
H        1.537657000     -1.832255000      1.094969000
C        3.991471000     -0.517283000      0.852291000

49
i_Ph_ts36 
C  -0.1076708626  1.860025464  0.4681219189
C  -0.0356954171  0.5229085716  0.0836979493
C  1.2386192349  -0.0622458232  -0.0188795565
C  2.3727068197  0.6677185264  0.3265710053
C  2.2681671499  1.9882404602  0.7431659053
C  1.0258269457  2.594533796  0.7946437115
B  -1.3919279703  -0.3034709582  -0.0595320963
N  1.3420131003  -1.4130963766  -0.4803529203
C  1.1859404615  -1.5222354864  -1.9267243931
C  2.5183391817  -2.1421745684  -0.0447439455
C  -1.6438070413  -2.1426769681  0.2625376432
C  -1.6330906316  -1.2839022248  1.3797925855
H  1.0303275022  -2.5687462599  -2.2010451122
H  2.6545214626  -2.0152606925  1.0280558767
H  2.3718098933  -3.2036175204  -0.2562152599
H  3.436458049  -1.8261695266  -0.5613456667
H  0.3336774676  -0.9375888881  -2.2662050729
H  2.0786261288  -1.1570848905  -2.4549887699
H  3.3503541787  0.2090729602  0.2663141448
H  3.1609388833  2.5393631973  1.0099999377
H  0.931845818  3.6285571899  1.1005273535
H  -1.0811006506  2.3298460452  0.5373809931
H  -1.2815059647  -1.1098811761  -0.9927404987
H  -0.7021652391  -2.6363689416  0.0421643133
Cl  -2.944216883  0.6278779834  -0.4030698242
H  -2.5900101374  -0.9646651515  1.7726284343
C  -2.8372788104  -2.7626625891  -0.3563415553
C  -2.6385328851  -3.6712441452  -1.3947723439
C  -4.1335512306  -2.4940234678  0.0729910108
C  -3.7137527873  -4.3043810232  -1.9950859469
C  -5.2107531026  -3.1242055107  -0.5304743161
C  -5.004178826  -4.0292622716  -1.562273092
H  -1.6289120086  -3.8770108998  -1.7326673973
H  -4.3070523938  -1.7877432115  0.872604087
H  -3.5468766211  -5.0096481318  -2.7983817607
H  -6.2154979995  -2.9069965083  -0.1932140193
H  -5.8481894676  -4.5206297414  -2.0285388519
C  -0.5276871215  -1.2896126437  2.3755067497
C  -0.3324156989  -0.1625701804  3.1739002311
C  0.3077143749  -2.386766696  2.5544795275
C  0.6864132582  -0.124877438  4.1102438338
C  1.3269978695  -2.3541804638  3.4976580296
C  1.5243566079  -1.2216982121  4.2728288424
H  -0.9759282259  0.6982233366  3.0362994353
H  0.1622561612  -3.280770812  1.9599101308
H  0.8316613566  0.7636763443  4.7106759521
H  1.9654850073  -3.2191353343  3.626879648
H  2.3207945956  -1.1948782181  5.0049709023


40
ts_c45 
C        0.874524000     -0.892996000     -0.313636000
C        0.828625000      0.486261000     -0.175952000
C        2.054534000      1.097532000      0.052565000
C        3.248812000      0.401092000      0.131290000
C        3.243590000     -0.973166000     -0.026357000
C        2.046070000     -1.627241000     -0.252968000
B       -0.507978000      1.379113000     -0.215128000
F        2.117256000      2.419736000      0.228125000
F        4.393001000      1.034770000      0.358092000
F        4.375454000     -1.658293000      0.042959000
F        2.030698000     -2.946994000     -0.403566000
F       -0.252103000     -1.588121000     -0.529730000
N       -3.345910000     -0.743411000     -0.469625000
C       -4.494697000      0.141128000     -0.562648000
C       -3.362125000     -1.690759000     -1.571868000
H       -4.249013000     -2.342449000     -1.541012000
H       -5.443178000     -0.418032000     -0.527698000
H       -4.454973000      0.692918000     -1.503045000
H       -4.494828000      0.862579000      0.251888000
H       -2.469631000     -2.314725000     -1.536658000
H       -3.369518000     -1.151040000     -2.520343000
H       -1.688298000      0.241702000     -1.087149000
H       -1.178716000      0.558579000     -1.574093000
H       -2.511156000     -2.208800000      0.721174000
H       -4.239392000     -1.970107000      0.994094000
C       -1.475298000      1.351229000      1.042315000
H       -1.075983000      2.182551000      1.639631000
H       -2.473015000      1.687263000      0.748479000
H       -1.308915000      0.391465000      2.965788000
C       -1.573425000      0.104782000      1.946466000
H       -0.837823000     -0.650224000      1.657225000
C       -2.950192000     -0.562252000      2.004282000
H       -2.990527000     -1.209787000      2.884031000
H       -3.722625000      0.196134000      2.159376000
C       -3.286736000     -1.444054000      0.809121000
C       -0.443775000      2.693227000     -1.092362000
H        0.258046000      2.737429000     -1.923805000
C       -1.175344000      3.778131000     -0.858079000
H       -1.886181000      3.820656000     -0.039410000
H       -1.089144000      4.674823000     -1.461388000

36
ts_d34 
C        1.778649000      0.889995000     -0.673825000
C        0.988794000     -0.207713000     -0.366977000
C        1.643291000     -1.237038000      0.296224000
C        2.987869000     -1.197247000      0.624158000
C        3.734645000     -0.082378000      0.287142000
C        3.126068000      0.972865000     -0.368342000
B       -0.588396000     -0.307069000     -0.680735000
C       -1.629271000      0.497904000      0.229181000
C       -1.229792000      1.644380000      0.913882000
C       -2.132359000      2.447680000      1.599476000
C       -3.475349000      2.111641000      1.601964000
C       -3.900984000      0.962234000      0.949527000
C       -2.990922000      0.146905000      0.281230000
N       -3.407612000     -1.063260000     -0.356667000
C       -4.776665000     -1.086687000     -0.834411000
F        0.973752000     -2.337369000      0.654354000
F        3.567117000     -2.211661000      1.256216000
F        5.023013000     -0.024554000      0.591986000
F        3.835123000      2.048952000     -0.690993000
F        1.242268000      1.950097000     -1.298236000
C       -3.123631000     -2.243185000      0.452791000
C       -0.851382000      0.315099000     -2.306112000
C       -1.183757000     -0.864739000     -2.350909000
H       -3.243692000     -3.142734000     -0.155068000
H       -4.908084000     -1.954463000     -1.483048000
H       -5.518309000     -1.165301000     -0.026099000
H       -4.983662000     -0.185912000     -1.410961000
H       -2.104250000     -2.208871000      0.832230000
H       -3.805724000     -2.313291000      1.312783000
H       -4.949469000      0.696411000      0.975708000
H       -4.194866000      2.732793000      2.120065000
H       -1.788646000      3.335183000      2.114687000
H       -0.184544000      1.931855000      0.897400000
H       -0.843855000     -1.498121000     -0.700447000
H       -1.566622000     -1.825596000     -2.614806000
H       -0.675719000      1.328730000     -2.592031000

50
ts_g23 
B       -0.072410000     -0.071644000      1.044656000
N       -0.950042000     -1.048230000     -1.729453000
C       -0.450501000     -2.273924000     -2.370862000
H       -0.490863000     -3.092640000     -1.653195000
H        0.585003000     -2.113430000     -2.675739000
H       -1.044325000     -2.535893000     -3.248950000
C       -0.864016000      0.090010000     -2.654407000
H       -1.368232000     -0.129393000     -3.599803000
H        0.186299000      0.299868000     -2.857421000
H       -1.325783000      0.962152000     -2.201906000
C       -0.054772000      1.469308000      0.596159000
C       -1.136291000      2.192898000      0.110414000
F       -2.298070000      1.590025000     -0.161981000
C       -1.098550000      3.557775000     -0.126598000
F       -2.166026000      4.193704000     -0.598199000
C        0.062422000      4.261793000      0.131036000
F        0.116904000      5.566026000     -0.092040000
C        1.168170000      3.591014000      0.624052000
F        2.288251000      4.258881000      0.873491000
C        1.085108000      2.229968000      0.847415000
F        2.186864000      1.638105000      1.316156000
C        1.206876000     -1.034422000     -0.138377000
C        2.282913000     -0.343377000     -0.682697000
F        2.082930000      0.806100000     -1.328054000
C        3.586715000     -0.798306000     -0.608721000
F        4.587855000     -0.100423000     -1.126020000
C        3.837062000     -2.016102000     -0.000037000
F        5.072496000     -2.475347000      0.073391000
C        2.789418000     -2.768254000      0.514444000
F        3.040066000     -3.943649000      1.075038000
C        1.504476000     -2.276522000      0.420173000
F        0.523592000     -3.026606000      0.911451000
H        0.098270000     -0.904603000     -0.725464000
H        0.626122000     -0.227363000      1.999756000
C       -4.579851000     -1.865623000     -1.560013000
H       -5.374143000     -2.084129000     -2.260889000
C       -4.791084000     -1.932768000     -0.215034000
H       -5.760189000     -2.214432000      0.178328000
C       -3.758575000     -1.629808000      0.701970000
C       -4.028422000     -1.709843000      2.089936000
H       -5.017024000     -2.018090000      2.407651000
C       -3.058956000     -1.409421000      2.993347000
C       -1.467489000     -0.842349000      1.206427000
C       -2.464380000     -1.236431000      0.245180000
C       -3.298885000     -1.537283000     -2.031169000
H       -3.114104000     -1.529696000     -3.098388000
C       -1.796291000     -0.977243000      2.538901000
H       -1.054521000     -0.714753000      3.282792000
H       -3.250217000     -1.481715000      4.056146000
C       -2.274713000     -1.254656000     -1.166396000

54
ts_h34 
B        0.842256000     -1.414191000     -1.449052000
C        1.881642000     -0.791074000     -0.417557000
C        2.872330000      0.080100000     -0.849948000
C        3.767594000      0.692716000      0.010045000
C        3.687748000      0.437689000      1.366794000
C        2.724599000     -0.435536000      1.843871000
C        1.854247000     -1.033819000      0.950243000
F        2.994396000      0.374090000     -2.144939000
F        0.972932000     -1.897767000      1.460654000
F        2.656662000     -0.696497000      3.144225000
F        4.530699000      1.020782000      2.205355000
F        4.681787000      1.541180000     -0.449001000
N       -0.098752000      2.596279000     -0.979401000
C        0.831475000      2.564432000      0.142597000
C        0.164134000      3.726629000     -1.846378000
C        2.020851000     -2.977409000     -2.633884000
C        1.962332000     -3.356338000     -1.494805000
H        0.660948000      3.406134000      0.829485000
H       -0.523987000      3.716025000     -2.690529000
H        0.077771000      4.695568000     -1.331696000
H        1.181402000      3.638503000     -2.227911000
H        0.732097000      1.630929000      0.693826000
H        1.848567000      2.639176000     -0.242127000
H        0.878102000     -0.913197000     -2.529249000
C       -1.078215000     -3.254751000     -1.260755000
C       -0.562902000     -1.988978000     -0.985527000
C       -1.411299000     -1.115623000     -0.305957000
C       -2.686834000     -1.454379000      0.130142000
C       -3.157434000     -2.726561000     -0.172980000
C       -2.358702000     -3.619864000     -0.868222000
C       -3.155195000      0.934030000      0.333344000
C       -1.856470000      1.171578000     -0.096567000
C       -1.443786000      2.415307000     -0.596657000
C       -2.411184000      3.411634000     -0.707809000
C       -3.725389000      3.175816000     -0.328916000
C       -4.095683000      1.951763000      0.199252000
H       -0.479917000     -3.970763000     -1.808169000
H       -4.150441000     -3.025188000      0.133643000
H       -2.733629000     -4.607011000     -1.104899000
H       -2.136874000      4.380820000     -1.099413000
H       -4.460700000      3.962521000     -0.435124000
H       -5.120013000      1.788697000      0.502678000
O       -0.928409000      0.157591000     -0.071415000
C       -3.439107000     -0.424433000      0.956617000
C       -4.930797000     -0.725229000      1.042415000
H       -5.432083000      0.017720000      1.662511000
H       -5.397864000     -0.731434000      0.056229000
H       -5.095265000     -1.693989000      1.513771000
C       -2.848910000     -0.432790000      2.383018000
H       -3.010766000     -1.407712000      2.846349000
H       -1.776553000     -0.235904000      2.363386000
H       -3.332379000      0.334325000      2.990591000
H        2.104359000     -2.674780000     -3.651580000
H        1.915942000     -3.739734000     -0.500282000

54
iPr_ts34 
C        2.976645000      0.158102000      0.561991000
C        1.902858000      0.619914000     -0.197400000
C        1.885717000      1.989810000     -0.537980000
C        2.881808000      2.841318000     -0.066731000
C        3.917635000      2.355351000      0.719623000
C        3.974788000      1.007940000      1.025484000
B        0.717918000     -0.298495000     -0.693250000
C       -0.802278000      0.015251000     -0.365500000
C       -1.244923000      1.001224000      0.513286000
C       -2.584161000      1.252047000      0.753833000
C       -3.547320000      0.494264000      0.110185000
C       -3.158523000     -0.501612000     -0.766974000
C       -1.808655000     -0.717349000     -0.987512000
F       -0.383676000      1.751975000      1.198283000
F       -1.500813000     -1.693909000     -1.841109000
F       -4.078166000     -1.232515000     -1.387010000
F       -4.832162000      0.720611000      0.335093000
F       -2.956577000      2.204445000      1.602189000
N        0.815989000      2.474141000     -1.334260000
C        0.518393000      3.886503000     -1.235420000
C        0.817952000      2.026650000     -2.718111000
C        1.138697000     -2.648628000      0.182339000
C        0.721064000     -2.004197000      1.115471000
H       -0.455851000      4.070093000     -1.691043000
H       -0.167011000      2.197976000     -3.156014000
H        1.565379000      2.566187000     -3.318539000
H        1.039549000      0.963278000     -2.782716000
H        0.471847000      4.182061000     -0.188023000
H        1.253197000      4.521974000     -1.752424000
H        2.855989000      3.892884000     -0.317629000
H        4.681446000      3.033098000      1.079170000
H        4.782610000      0.615581000      1.629490000
H        3.021570000     -0.889523000      0.828554000
H        0.879264000     -0.973320000     -1.657546000
C        0.274955000     -1.346548000      2.351363000
H        0.364405000     -0.266969000      2.205331000
C        1.196624000     -1.740133000      3.509993000
C       -1.183767000     -1.695676000      2.659049000
H       -1.838106000     -1.450794000      1.822320000
H       -1.278630000     -2.763058000      2.864127000
H       -1.519758000     -1.143151000      3.537298000
H        1.160705000     -2.817636000      3.675877000
H        0.875711000     -1.237755000      4.423185000
H        2.227129000     -1.454277000      3.301083000
C        1.731762000     -3.525025000     -0.839039000
H        1.930824000     -4.467384000     -0.318262000
C        3.069686000     -2.969085000     -1.335699000
C        0.780261000     -3.825602000     -1.998614000
H       -0.183127000     -4.182756000     -1.637656000
H        0.607897000     -2.934515000     -2.599904000
H        1.221951000     -4.591838000     -2.636656000
H        2.930653000     -1.997180000     -1.810405000
H        3.501305000     -3.653426000     -2.066923000
H        3.776759000     -2.848638000     -0.515456000

46
ts_g67 
C       -2.207366000      0.929707000      0.272225000
C       -1.005226000      0.734415000     -0.394307000
C       -0.988440000     -0.335725000     -1.279922000
C       -2.076555000     -1.173899000     -1.473278000
C       -3.244120000     -0.951357000     -0.766790000
C       -3.311481000      0.112366000      0.115810000
B        0.261196000      1.704760000     -0.190154000
F        0.089847000     -0.592273000     -2.021653000
F       -2.012735000     -2.178797000     -2.338396000
F       -4.292449000     -1.743499000     -0.939333000
F       -4.425825000      0.331512000      0.805542000
F       -2.328500000      1.930360000      1.155536000
N        0.435295000     -0.292445000      2.040180000
C       -0.759715000     -1.041910000      2.394124000
C        1.085976000      0.260185000      3.224978000
H        0.374882000      0.886860000      3.767759000
H       -1.506586000     -0.349008000      2.788752000
H       -0.578653000     -1.808357000      3.159359000
H       -1.165459000     -1.523448000      1.504335000
H        1.935420000      0.874264000      2.923654000
H        1.446501000     -0.528847000      3.898403000
H        0.130696000      1.601973000      1.536224000
H        0.067946000      2.353119000      1.396659000
C        1.700282000      1.027592000     -0.299617000
C        2.076486000     -0.277172000      0.189982000
C        1.382021000     -0.988254000      1.218625000
C        1.687493000     -2.298311000      1.494620000
H        1.139058000     -2.817386000      2.270265000
C        2.730384000     -2.966054000      0.830873000
H        2.946554000     -3.999077000      1.069341000
C        3.491387000     -2.282978000     -0.070387000
H        4.332945000     -2.758023000     -0.559571000
C        3.189349000     -0.941597000     -0.401426000
C        3.995886000     -0.265191000     -1.350197000
H        4.847497000     -0.787485000     -1.769475000
C        3.699250000      1.007154000     -1.724701000
H        4.315833000      1.531250000     -2.443287000
C        2.538025000      1.624873000     -1.215847000
H        2.277229000      2.594121000     -1.619165000
C        0.026552000      3.213012000     -0.667436000
H       -1.028681000      3.472378000     -0.550894000
H        0.194330000      3.214040000     -1.751020000
C        0.881614000      4.296466000     -0.004260000
H        1.943125000      4.047713000     -0.011527000
H        0.758908000      5.262547000     -0.494919000
H        0.591540000      4.431016000      1.040931000

41
ts_e53 
B        0.549066000     -0.562723000     -0.190590000
C        0.813087000     -1.281218000      1.484748000
C        0.990314000     -0.443348000      2.508494000
N        3.206030000     -1.576549000      0.214050000
C        3.837842000     -2.541898000      1.103645000
C       -1.045727000     -0.327315000     -0.104851000
C       -1.635048000      0.637282000      0.704841000
C       -3.001045000      0.833362000      0.792914000
C       -3.847251000      0.038210000      0.039160000
C       -3.311907000     -0.936796000     -0.780988000
C       -1.936323000     -1.103311000     -0.836178000
F       -0.869166000      1.428447000      1.463108000
F       -1.495754000     -2.069818000     -1.645196000
F       -4.120682000     -1.703751000     -1.506116000
F       -5.160640000      0.211456000      0.104802000
F       -3.509609000      1.770992000      1.587098000
C        3.408829000     -1.931040000     -1.188683000
H        3.486318000     -3.543891000      0.860216000
H        4.480059000     -2.001362000     -1.416247000
H        2.955451000     -1.175315000     -1.825273000
H        2.935473000     -2.890795000     -1.390334000
H        3.567019000     -2.313306000      2.135081000
H        4.930003000     -2.517019000      1.007798000
H        1.495111000      0.507108000      2.370346000
H        1.769132000     -1.399436000      0.689319000
H        0.783177000     -1.445249000     -0.967475000
H        0.599773000     -0.645584000      3.500239000
H        0.280234000     -2.213287000      1.645839000
C        1.464110000      0.744685000     -0.445127000
C        0.861541000      1.838586000     -1.078498000
H       -0.198527000      1.794302000     -1.298967000
C        1.557907000      2.981359000     -1.441136000
H        1.039926000      3.797672000     -1.928260000
C        2.914588000      3.070779000     -1.177231000
C        3.547010000      2.003998000     -0.561387000
H        4.611703000      2.058327000     -0.361915000
C        2.847586000      0.855630000     -0.196042000
C        3.653174000     -0.214703000      0.510143000
H        3.574822000     -0.087943000      1.594317000
H        4.716657000     -0.109523000      0.257344000
H        3.476660000      3.953276000     -1.453621000

58
Ph_ts53 
C        1.775841000     -2.886057000     -0.926699000
C        1.885544000     -1.817210000     -0.036454000
C        3.177733000     -1.337907000      0.203764000
C        4.302210000     -1.862312000     -0.418045000
C        4.154178000     -2.925030000     -1.296890000
C        2.888539000     -3.439881000     -1.544337000
B        0.663013000     -1.122699000      0.727836000
C        0.786666000      0.701157000      0.526530000
C        1.016359000      1.141618000     -0.732077000
N        3.271874000     -0.246454000      1.153084000
C        4.169325000      0.838484000      0.771259000
C       -0.828021000     -1.428631000      0.199202000
C       -1.208336000     -1.337311000     -1.133710000
C       -2.504240000     -1.527570000     -1.578670000
C       -3.494449000     -1.828287000     -0.659774000
C       -3.169506000     -1.928634000      0.680207000
C       -1.858132000     -1.727570000      1.082839000
F       -0.301390000     -1.020631000     -2.069988000
F       -1.625832000     -1.825471000      2.391960000
F       -4.119363000     -2.212352000      1.566249000
F       -4.744273000     -2.018898000     -1.062878000
F       -2.808528000     -1.424875000     -2.869820000
C        3.524117000     -0.714707000      2.519756000
H        4.004235000      1.681081000      1.444256000
H        4.538313000     -1.118864000      2.604455000
H        2.803501000     -1.487984000      2.771995000
H        3.415333000      0.119193000      3.213945000
H        3.943401000      1.151058000     -0.247349000
H        5.221075000      0.544860000      0.832232000
H        5.286201000     -1.457958000     -0.214280000
H        5.022891000     -3.349764000     -1.782618000
H        2.769138000     -4.270330000     -2.228407000
H        0.794130000     -3.290797000     -1.144780000
H        1.617831000      0.486855000     -1.360991000
H        1.899441000      0.239115000      0.952995000
H        0.731412000     -1.261353000      1.917136000
C        0.562288000      2.358197000     -1.411362000
C        0.284714000      3.556285000     -0.744381000
C        0.435502000      2.318043000     -2.803082000
C       -0.124199000      4.671927000     -1.454627000
H        0.402356000      3.614806000      0.328928000
C        0.004215000      3.429493000     -3.508951000
H        0.661986000      1.395659000     -3.324617000
C       -0.276106000      4.609843000     -2.835057000
H       -0.326830000      5.596057000     -0.929246000
H       -0.105741000      3.376830000     -4.584098000
H       -0.604578000      5.483080000     -3.383646000
C       -0.081339000      1.393103000      1.507691000
C       -1.422180000      1.649484000      1.218945000
C        0.409005000      1.741784000      2.763830000
C       -2.242441000      2.258179000      2.155586000
H       -1.816307000      1.368982000      0.248563000
C       -0.407247000      2.361437000      3.699352000
H        1.443040000      1.524518000      3.008435000
C       -1.736298000      2.621973000      3.397191000
H       -3.281414000      2.446598000      1.917539000
H       -0.007776000      2.631987000      4.668295000
H       -2.377791000      3.095699000      4.128549000

29
ts_i53 
C  0.0817329248  1.968978281  -0.0602679905
C  0.2961286356  0.606944069  -0.2676117738
C  1.6095093151  0.1465038013  -0.1303629255
C  2.6637148728  0.9808358108  0.2136189505
C  2.4168760385  2.3325727205  0.406006941
C  1.1260589461  2.8243103888  0.2646889839
B  -0.8451692127  -0.4549619994  -0.6080391202
C  -0.7031688531  -1.8367911931  0.5986197556
C  -0.615158868  -1.5374936569  1.8984925347
N  1.7899091813  -1.2727867508  -0.3508798531
C  2.6919980471  -1.9402683867  0.5797420931
C  2.099400318  -1.6015971207  -1.7464502897
H  2.5994219518  -3.0181648876  0.4442870456
H  3.1263706504  -1.308971182  -1.989570977
H  1.4100858698  -1.0747399517  -2.4000576397
H  1.9875204753  -2.6758011148  -1.8966067944
H  2.4090136969  -1.6857687164  1.6003211292
H  3.7359670855  -1.6582447354  0.4156522399
H  3.6677052147  0.5901030623  0.3234266056
H  3.2305807468  2.9976137497  0.6644731542
H  0.9326673085  3.8785743826  0.41668255
H  -0.926315238  2.3549603388  -0.1488255719
H  -0.0557503858  -0.6647374615  2.2254916646
H  0.4021896381  -1.6357509311  0.0246990678
H  -0.7391330783  -1.0019310994  -1.6683491958
H  -1.1082864498  -2.114811887  2.673483119
H  -1.2736604624  -2.7073935927  0.293837816
Cl  -2.5699302369  0.1599169884  -0.3809648409


45
ts_f36 
B       -0.195234000      0.691350000      0.509328000
C        1.311646000      0.273962000      0.204769000
C        1.689849000     -0.895473000     -0.444834000
C        3.011450000     -1.260927000     -0.640975000
C        4.020088000     -0.431255000     -0.185683000
C        3.695614000      0.748994000      0.461260000
C        2.363567000      1.072142000      0.644756000
F        0.770571000     -1.741696000     -0.916346000
F        2.109884000      2.227200000      1.264639000
F        4.661271000      1.550223000      0.895317000
F        5.288558000     -0.762408000     -0.369035000
F        3.319699000     -2.393497000     -1.261790000
N       -3.393187000      1.031397000     -0.863875000
C       -4.511474000      1.905722000     -0.574699000
C       -3.708885000      0.166542000     -1.985589000
C       -0.613503000      2.853139000     -0.474345000
C       -0.307365000      2.067875000     -1.507979000
H       -5.404886000      1.359118000     -0.234029000
H       -4.684283000     -0.329653000     -1.885986000
H       -3.742215000      0.766328000     -2.898893000
H       -2.948953000     -0.602791000     -2.114464000
H       -4.236287000      2.623307000      0.200366000
H       -4.784050000      2.460870000     -1.474303000
H       -0.310460000      1.407375000      1.458691000
H       -2.675301000      1.300524000      1.008436000
C       -1.426798000     -0.222553000      0.134013000
C       -2.816741000      0.443601000      0.340078000
H       -1.338800000     -0.607214000     -0.880971000
H       -2.111753000     -0.087425000      2.751061000
C       -3.590981000     -0.594311000      1.190584000
H       -4.509643000     -0.199538000      1.624387000
H       -4.219435000     -1.856333000     -0.515192000
H       -4.429591000     -2.581872000      1.061769000
C       -3.771692000     -1.943810000      0.469844000
H       -1.983414000     -2.734883000     -0.584996000
C       -2.332887000     -2.533440000      0.428124000
C       -1.498770000     -1.438789000      1.108831000
C       -2.477145000     -0.948039000      2.189357000
H       -2.761754000     -1.739027000      2.885447000
H       -2.277942000     -3.468023000      0.988530000
H       -0.530391000     -1.787409000      1.467691000
H        0.133879000      3.446349000      0.036034000
H       -1.084796000      1.516371000     -2.021250000
H       -1.642041000      2.943680000     -0.147733000
H        0.704893000      1.995037000     -1.884247000

50
ts_g12 
C       -0.272539000      2.098311000      0.767449000
C       -0.457183000      0.987188000     -0.043754000
C       -1.378663000      1.144661000     -1.071440000
C       -2.100300000      2.313331000     -1.259712000
C       -1.904709000      3.383159000     -0.405145000
C       -0.979803000      3.276802000      0.618848000
B        0.357972000     -0.370415000      0.177030000
F       -1.583957000      0.175797000     -1.962216000
F       -2.966121000      2.419740000     -2.259101000
F       -2.588365000      4.504584000     -0.571908000
F       -0.781277000      4.299248000      1.441787000
F        0.613382000      2.053346000      1.769816000
N       -2.066506000     -0.632098000      1.904370000
C       -2.799080000      0.569145000      2.270451000
C       -1.820537000     -1.483081000      3.066967000
H       -1.294855000     -0.906021000      3.830545000
H       -2.164810000      1.186187000      2.911132000
H       -3.725739000      0.360069000      2.821004000
H       -3.043892000      1.135920000      1.371944000
H       -1.195998000     -2.328786000      2.776799000
H       -2.755703000     -1.866742000      3.495560000
H       -0.104527000     -0.394295000      1.879992000
H        0.656310000     -0.342863000      1.941589000
C       -0.329569000     -1.739545000     -0.217400000
C       -1.734285000     -2.043885000     -0.088784000
C       -2.618865000     -1.395292000      0.826575000
C       -3.975803000     -1.590467000      0.742406000
H       -4.629814000     -1.077459000      1.435734000
C       -4.531297000     -2.486624000     -0.186713000
H       -5.604210000     -2.618967000     -0.230558000
C       -3.704347000     -3.224003000     -0.981624000
H       -4.104225000     -3.963988000     -1.663860000
C       -2.304839000     -3.026705000     -0.944352000
C       -1.467247000     -3.806253000     -1.781665000
H       -1.924377000     -4.564864000     -2.405648000
C       -0.123173000     -3.603828000     -1.797474000
H        0.521211000     -4.206408000     -2.423768000
C        0.425318000     -2.548486000     -1.039542000
H        1.480529000     -2.342759000     -1.164999000
C        1.954233000     -0.259213000      0.066154000
C        2.800147000     -1.093644000      0.788141000
C        2.586268000      0.647636000     -0.774704000
C        4.178822000     -1.032105000      0.709358000
C        3.964496000      0.733845000     -0.890194000
C        4.764424000     -0.109059000     -0.140789000
F        2.280399000     -1.999636000      1.621325000
F        4.940870000     -1.843356000      1.430893000
F        6.081770000     -0.037322000     -0.237212000
F        4.521486000      1.611726000     -1.713457000
F        1.874809000      1.475474000     -1.540986000

42
ts_c73 
C       -1.397146000     -1.042725000     -0.525932000
C       -0.833387000      0.195447000     -0.245478000
C       -1.744238000      1.171042000      0.137767000
C       -3.109758000      0.961229000      0.222370000
C       -3.621263000     -0.287342000     -0.082396000
C       -2.757361000     -1.299229000     -0.457083000
B        0.763206000      0.443814000     -0.380795000
N        3.343751000     -0.791717000      0.336649000
C        3.135755000     -2.009612000     -0.454089000
F       -1.315271000      2.396756000      0.475886000
F       -3.931647000      1.938445000      0.594522000
F       -4.927095000     -0.512483000     -0.009530000
F       -3.240364000     -2.506022000     -0.740660000
F       -0.626339000     -2.081600000     -0.873136000
C        3.909960000     -1.153913000      1.639311000
C        1.268905000      0.604372000      1.405359000
C        0.738159000     -0.482900000      2.338585000
H        3.309098000     -1.935333000      2.099886000
H        2.327515000     -2.593893000     -0.015731000
H        4.054159000     -2.607357000     -0.474038000
H        2.852093000     -1.752787000     -1.470124000
H        3.919726000     -0.284186000      2.295764000
H        4.936343000     -1.520082000      1.524986000
H        2.074822000     -0.067234000      0.542874000
H        1.223000000     -0.534644000     -0.896054000
H        0.629511000      1.485767000      1.421888000
H        1.024499000     -0.310483000      3.377028000
H        1.102049000     -1.472067000      2.050647000
H        2.219817000      1.010604000      1.768299000
H       -0.349270000     -0.528865000      2.296197000
C        4.262325000      0.140236000     -0.352826000
H        4.626976000      0.845173000      0.398814000
H        5.129334000     -0.439268000     -0.696014000
C        3.660906000      0.936130000     -1.506852000
H        3.145853000      0.273943000     -2.207241000
H        4.514249000      1.345768000     -2.051817000
C        2.730187000      2.087166000     -1.085728000
H        3.001249000      2.402713000     -0.071901000
H        2.941359000      2.949373000     -1.722243000
H        0.693390000      2.664859000     -0.786867000
C        1.227811000      1.781230000     -1.143681000
H        0.943245000      1.668300000     -2.196629000

58
iPr_ts73 
C        2.157765000      0.747371000     -1.132518000
C        1.307737000     -0.018827000     -0.345054000
C        1.944941000     -0.772991000      0.632617000
C        3.313074000     -0.767760000      0.839242000
C        4.115526000      0.020350000      0.032744000
C        3.533928000      0.781816000     -0.962719000
B       -0.291815000     -0.067505000     -0.616290000
C       -0.826375000     -1.577456000     -0.755161000
C       -0.020514000     -2.680778000     -1.048865000
C       -0.551660000     -3.952751000     -1.199203000
C       -1.915807000     -4.166050000     -1.048608000
C       -2.748227000     -3.095875000     -0.760922000
C       -2.188297000     -1.832722000     -0.634218000
N       -2.984455000     -0.645543000     -0.376050000
C       -3.440522000     -0.027385000     -1.637652000
F        1.227657000     -1.559522000      1.445129000
F        3.863291000     -1.505387000      1.798910000
F        5.429508000      0.041627000      0.212840000
F        4.298282000      1.534738000     -1.747703000
F        1.675188000      1.501470000     -2.125517000
C       -4.130876000     -0.879933000      0.508263000
C       -1.102522000      0.972853000      0.792446000
C       -2.093401000      2.146590000      0.607074000
H       -4.569973000      0.076147000      0.788521000
H       -3.922006000      0.925577000     -1.417495000
H       -4.151202000     -0.692972000     -2.134440000
H       -2.583916000      0.137328000     -2.284882000
H       -3.801181000     -1.410351000      1.398262000
H       -4.895148000     -1.470865000     -0.001892000
H       -3.812708000     -3.254055000     -0.646350000
H       -2.330851000     -5.159408000     -1.156407000
H        0.101239000     -4.785660000     -1.426554000
H        1.048438000     -2.543414000     -1.161153000
H       -1.965034000      0.117191000      0.101768000
H       -0.561647000      0.597477000     -1.576523000
H       -0.139828000      1.463911000      0.673708000
H       -1.978179000      2.826013000      1.460152000
H       -3.130295000      1.796242000      0.656089000
C       -1.913166000      2.983222000     -0.662232000
H       -1.962242000      2.325603000     -1.533750000
C       -0.561746000      3.690436000     -0.685671000
C       -3.046506000      4.000847000     -0.763899000
H       -4.024034000      3.512715000     -0.778665000
H       -3.028265000      4.680055000      0.092656000
H       -2.956158000      4.602792000     -1.669111000
H       -0.440867000      4.306237000      0.210355000
H       -0.483431000      4.344770000     -1.555078000
H        0.269077000      2.987437000     -0.736509000
C       -1.089650000      0.367428000      2.227543000
H       -0.972569000     -0.716232000      2.131336000
C       -2.349917000      0.626984000      3.058578000
C        0.103990000      0.905901000      3.018925000
H        1.050869000      0.705343000      2.519685000
H        0.010294000      1.989988000      3.134885000
H        0.147959000      0.465238000      4.016620000
H       -2.426781000      1.678982000      3.338980000
H       -2.301313000      0.048265000      3.982477000
H       -3.271953000      0.358021000      2.549930000

64
tBu_ts67 
C       -1.716540000      0.384676000      1.245483000
C       -0.920011000     -0.084140000      0.209232000
C       -1.608916000     -0.464170000     -0.935442000
C       -2.988243000     -0.395263000     -1.050902000
C       -3.737576000      0.063858000      0.016367000
C       -3.095650000      0.455484000      1.178289000
B        0.687557000     -0.141744000      0.290068000
F       -0.952103000     -0.897117000     -2.014893000
F       -3.594961000     -0.766124000     -2.172351000
F       -5.056934000      0.132860000     -0.073038000
F       -3.805714000      0.910518000      2.203757000
F       -1.157804000      0.823165000      2.379954000
C        1.336889000     -1.409298000     -0.422458000
C        2.127520000     -1.231260000     -1.565236000
C        2.630787000     -2.296596000     -2.291471000
C        2.368248000     -3.596142000     -1.881082000
C        1.587516000     -3.805611000     -0.758403000
C        1.058465000     -2.731042000     -0.046643000
N        0.206507000     -2.984325000      1.088007000
C       -1.057200000     -3.605962000      0.717317000
C        0.874748000     -3.720242000      2.151552000
H        0.223990000     -3.750864000      3.027000000
H       -1.724800000     -3.603627000      1.580588000
H       -0.932795000     -4.644477000      0.378554000
H       -1.523675000     -3.038109000     -0.086488000
H        1.799888000     -3.210406000      2.423092000
H        1.119883000     -4.753821000      1.870817000
H        1.366715000     -4.816212000     -0.435334000
H        2.762328000     -4.438021000     -2.435648000
H        3.230436000     -2.113186000     -3.173586000
H        2.352855000     -0.228277000     -1.902480000
H        0.764356000     -0.464666000      2.106121000
H        0.498794000     -1.141823000      1.884497000
C        1.429664000      1.271301000      0.496141000
C        1.249262000      1.998727000     -0.882080000
H        0.809523000      1.308404000     -1.613236000
C        0.393655000      3.289221000     -0.981679000
C       -1.034952000      3.088875000     -0.476165000
H       -1.545360000      2.288923000     -1.015780000
H       -1.055200000      2.859302000      0.590692000
H       -1.606277000      4.008040000     -0.622981000
C        0.331746000      3.659820000     -2.467416000
H       -0.146112000      2.868146000     -3.048878000
H       -0.241475000      4.577882000     -2.611654000
H        1.333531000      3.820767000     -2.872418000
C        1.001989000      4.465225000     -0.219640000
H        2.001414000      4.705857000     -0.585804000
H        0.376570000      5.350392000     -0.354655000
H        1.064583000      4.264801000      0.849850000
C        2.894999000      1.301476000      1.061353000
C        3.310337000      2.749498000      1.339903000
H        3.346079000      3.342443000      0.426988000
H        2.623854000      3.232140000      2.038008000
H        4.307686000      2.768789000      1.784022000
C        3.961970000      0.690249000      0.146582000
H        4.946403000      0.870747000      0.584743000
H        3.842080000     -0.385569000      0.040293000
H        3.967624000      1.137306000     -0.848829000
C        2.966335000      0.552111000      2.396671000
H        3.936881000      0.726052000      2.865744000
H        2.195246000      0.895793000      3.092184000
H        2.860349000     -0.525220000      2.259818000
H        2.237343000      2.238880000     -1.285636000
H        0.841334000      1.834111000      1.231521000

56
ts_h45 
C        2.714958000      0.565113000      0.538682000
C        1.887399000     -0.551974000      0.501055000
C        2.122002000     -1.435595000     -0.551133000
C        3.100890000     -1.215675000     -1.520467000
C        3.885195000     -0.067553000     -1.455554000
C        3.690792000      0.834970000     -0.414960000
B        0.752447000     -0.797297000      1.622071000
F        1.407700000     -2.548407000     -0.670915000
F        3.288690000     -2.082996000     -2.503214000
F        4.806166000      0.163949000     -2.375986000
F        4.397202000      1.957309000     -0.359995000
F        2.550746000      1.487198000      1.496915000
N       -0.225798000      2.446302000      0.545941000
C        0.661262000      2.629751000     -0.618407000
C        0.001443000      3.475495000      1.560807000
H       -0.700413000      3.328777000      2.391539000
H        1.687787000      2.781288000     -0.264714000
H        0.344436000      3.511416000     -1.199501000
H        0.619209000      1.733293000     -1.249709000
H       -0.123539000      4.491031000      1.151039000
H        1.027946000      3.363494000      1.932098000
H        0.099348000      1.168787000      1.263725000
H        0.211058000      0.504139000      1.888249000
C       -2.578003000      3.290251000      0.226976000
C       -1.600330000      2.299270000      0.134850000
C       -1.970873000      1.045166000     -0.352704000
C       -3.284700000      0.708624000     -0.680812000
C       -4.247837000      1.713236000     -0.572663000
C       -3.891695000      2.991947000     -0.137577000
C       -2.672373000     -1.586532000     -0.111844000
C       -1.406090000     -1.095208000      0.207657000
C       -0.990315000     -2.803738000      1.782468000
C       -2.213254000     -3.383298000      1.442019000
C       -3.064950000     -2.766974000      0.521533000
H       -5.289905000      1.500395000     -0.812435000
H       -4.655854000      3.765833000     -0.059095000
H       -2.527639000     -4.309759000      1.924902000
H       -4.041485000     -3.205685000      0.313104000
O       -1.005605000      0.089433000     -0.392321000
C       -3.517183000     -0.751609000     -1.081503000
C       -4.995406000     -1.125004000     -1.018658000
H       -5.136040000     -2.174173000     -1.312708000
H       -5.403933000     -0.987779000     -0.006885000
H       -5.577785000     -0.511954000     -1.721096000
C       -2.996264000     -0.962804000     -2.519305000
H       -3.559619000     -0.333389000     -3.224047000
H       -1.930633000     -0.707720000     -2.593942000
H       -3.118930000     -2.016740000     -2.807553000
H       -2.328367000      4.283208000      0.600871000
C       -0.558224000     -1.614268000      1.180278000
H       -0.364567000     -3.270941000      2.546560000
C        1.298700000     -1.116699000      3.082300000
H        0.563434000     -1.209364000      3.893132000
C        2.581511000     -1.327831000      3.394580000
H        3.370522000     -1.263781000      2.637359000
H        2.903680000     -1.581297000      4.408799000

50
Et_ts53 
C       -1.162978000     -2.460962000     -0.486378000
C       -1.553221000     -1.121019000     -0.510599000
C       -2.918704000     -0.870411000     -0.342279000
C       -3.849156000     -1.878419000     -0.129579000
C       -3.423298000     -3.197766000     -0.108426000
C       -2.077836000     -3.486482000     -0.295095000
B       -0.568589000      0.122628000     -0.739175000
C       -0.885107000      1.433768000      0.480201000
C       -0.929127000      1.050609000      1.770493000
N       -3.309628000      0.522943000     -0.410467000
C       -4.261721000      0.954354000      0.605883000
C        1.012766000     -0.156156000     -0.555903000
C        1.553074000     -0.821303000      0.537545000
C        2.908835000     -1.020160000      0.725783000
C        3.799189000     -0.544357000     -0.220535000
C        3.314697000      0.123673000     -1.329408000
C        1.947530000      0.306017000     -1.473766000
F        0.748683000     -1.292096000      1.500999000
F        1.558720000      0.975959000     -2.563001000
F        4.164445000      0.587335000     -2.241210000
F        5.104170000     -0.725357000     -0.062884000
F        3.363579000     -1.653140000      1.804338000
C       -3.726499000      0.922718000     -1.757722000
H       -4.321423000      2.043459000      0.588178000
H       -4.674180000      0.443018000     -2.024369000
H       -2.960254000      0.627924000     -2.470721000
H       -3.850707000      2.005525000     -1.788753000
H       -3.910782000      0.634650000      1.586058000
H       -5.262738000      0.548472000      0.433313000
H       -4.897764000     -1.642848000      0.005801000
H       -4.138261000     -3.994752000      0.048554000
H       -1.740872000     -4.515161000     -0.282427000
H       -0.115122000     -2.707200000     -0.614876000
H       -1.344699000      0.066427000      1.980135000
H       -0.779237000      0.670681000     -1.787764000
C       -0.363811000      2.776782000      0.027292000
H       -0.120055000      3.413827000      0.879867000
H        0.569355000      2.629171000     -0.524436000
C       -1.362673000      3.492783000     -0.880124000
H       -2.306038000      3.668295000     -0.356580000
H       -1.568209000      2.892262000     -1.767642000
H       -0.976775000      4.457304000     -1.209617000
C       -0.372842000      1.798041000      2.943583000
H       -0.595529000      2.863047000      2.856628000
H       -0.835693000      1.443805000      3.865053000
C        1.147980000      1.602549000      3.021683000
H        1.623815000      1.942414000      2.099687000
H        1.398347000      0.550602000      3.159993000
H        1.565638000      2.167335000      3.854983000
H       -1.987437000      1.058125000     -0.041986000

29
i_ts53 
C  0.0817329248  1.968978281  -0.0602679905
C  0.2961286356  0.606944069  -0.2676117738
C  1.6095093151  0.1465038013  -0.1303629255
C  2.6637148728  0.9808358108  0.2136189505
C  2.4168760385  2.3325727205  0.406006941
C  1.1260589461  2.8243103888  0.2646889839
B  -0.8451692127  -0.4549619994  -0.6080391202
C  -0.7031688531  -1.8367911931  0.5986197556
C  -0.615158868  -1.5374936569  1.8984925347
N  1.7899091813  -1.2727867508  -0.3508798531
C  2.6919980471  -1.9402683867  0.5797420931
C  2.099400318  -1.6015971207  -1.7464502897
H  2.5994219518  -3.0181648876  0.4442870456
H  3.1263706504  -1.308971182  -1.989570977
H  1.4100858698  -1.0747399517  -2.4000576397
H  1.9875204753  -2.6758011148  -1.8966067944
H  2.4090136969  -1.6857687164  1.6003211292
H  3.7359670855  -1.6582447354  0.4156522399
H  3.6677052147  0.5901030623  0.3234266056
H  3.2305807468  2.9976137497  0.6644731542
H  0.9326673085  3.8785743826  0.41668255
H  -0.926315238  2.3549603388  -0.1488255719
H  -0.0557503858  -0.6647374615  2.2254916646
H  0.4021896381  -1.6357509311  0.0246990678
H  -0.7391330783  -1.0019310994  -1.6683491958
H  -1.1082864498  -2.114811887  2.673483119
H  -1.2736604624  -2.7073935927  0.293837816
Cl  -2.5699302369  0.1599169884  -0.3809648409


46
Me_ts67 
C        1.545517000     -0.125004000     -1.031194000
C        0.680756000      0.340246000     -0.054226000
C        1.172668000      0.301374000      1.242734000
C        2.426629000     -0.179861000      1.573294000
C        3.251355000     -0.649526000      0.566053000
C        2.807078000     -0.620872000     -0.743253000
B       -0.819847000      0.889827000     -0.212216000
C       -1.031965000      2.468632000     -0.227304000
C        0.143298000      3.238407000     -0.845770000
F        0.405324000      0.752841000      2.243352000
F        2.844459000     -0.192304000      2.832984000
F        4.457993000     -1.116982000      0.852773000
F        3.592241000     -1.072735000     -1.714991000
F        1.190970000     -0.136190000     -2.321022000
C       -1.956437000     -0.068668000      0.340976000
C       -2.792848000      0.359231000      1.375886000
C       -3.766105000     -0.467727000      1.915289000
C       -3.934716000     -1.750596000      1.413388000
C       -3.119477000     -2.198890000      0.385876000
C       -2.131072000     -1.372367000     -0.139253000
N       -1.264377000     -1.831992000     -1.192473000
C       -0.271747000     -2.789642000     -0.721390000
C       -1.971597000     -2.334366000     -2.361089000
H       -1.252707000     -2.490384000     -3.167121000
H        0.478076000     -2.942373000     -1.500719000
H       -0.719642000     -3.762365000     -0.471877000
H        0.222601000     -2.401103000      0.168524000
H       -2.708555000     -1.600347000     -2.687680000
H       -2.488896000     -3.286205000     -2.177301000
H       -3.244029000     -3.201756000     -0.005208000
H       -4.696411000     -2.401393000      1.823309000
H       -4.394966000     -0.111427000      2.720787000
H       -2.675333000      1.361024000      1.773135000
H       -1.022279000      0.201192000     -1.893525000
H       -1.099930000      0.955194000     -1.973889000
H       -1.050996000      2.718442000      0.846215000
C       -2.371215000      2.903552000     -0.832750000
C        0.001907000      4.755373000     -0.783378000
H        0.261439000      2.929485000     -1.892230000
H        1.067222000      2.946807000     -0.340647000
H       -2.618436000      3.933427000     -0.574249000
H       -2.328205000      2.848159000     -1.925586000
H       -3.193997000      2.269579000     -0.502542000
H        0.909967000      5.246706000     -1.133772000
H       -0.823458000      5.110913000     -1.400606000
H       -0.182652000      5.083811000      0.242162000

38
ts_c34 
B       -0.484453000     -1.113609000      0.750798000
C        0.881120000     -0.369074000      0.393924000
C        1.065657000      0.972864000      0.706706000
C        2.205918000      1.680631000      0.362863000
C        3.223627000      1.037599000     -0.318589000
C        3.088621000     -0.300211000     -0.649450000
C        1.929567000     -0.964770000     -0.294760000
F        0.120251000      1.651186000      1.358664000
F        1.856561000     -2.261532000     -0.629741000
F        4.065140000     -0.922861000     -1.298708000
F        4.321798000      1.696645000     -0.652659000
F        2.333546000      2.963609000      0.678189000
N       -4.448903000      0.943878000     -0.632072000
C       -3.852858000      2.005392000      0.157343000
C       -5.761241000      0.612429000     -0.114201000
C       -0.243484000     -2.143295000      2.794307000
C        0.450683000     -2.729734000      2.008458000
H       -3.634966000      1.680873000      1.190324000
H       -5.719970000      0.242306000      0.925107000
H       -6.401676000      1.494657000     -0.135425000
H       -6.219868000     -0.159777000     -0.732655000
H       -2.924657000      2.350190000     -0.294771000
H       -4.538235000      2.851908000      0.202657000
H       -1.210047000     -0.462303000      1.438606000
C       -1.166552000     -2.095550000     -0.296263000
H       -0.536234000     -2.942835000     -0.571362000
H       -2.082475000     -2.513646000      0.129416000
C       -1.499558000     -1.318806000     -1.586856000
H       -0.565805000     -1.082932000     -2.105214000
H       -2.071342000     -1.962972000     -2.260876000
C       -3.606529000     -0.242829000     -0.664996000
H       -3.438845000     -0.621245000      0.360284000
H       -4.153111000     -1.022128000     -1.205346000
C       -2.270934000     -0.018395000     -1.358162000
H       -2.461523000      0.472618000     -2.315542000
H       -1.653875000      0.667563000     -0.770035000
H       -0.845600000     -1.650228000      3.520894000
H        1.082922000     -3.282086000      1.350813000

38
ts_d45 
C       -2.783036000     -1.242383000     -1.129877000
C       -2.027055000     -0.609784000     -0.140034000
C       -2.518241000      0.591507000      0.386315000
C       -3.723816000      1.123627000     -0.060518000
C       -4.448350000      0.481797000     -1.052768000
C       -3.973534000     -0.704414000     -1.593600000
B       -0.674569000     -1.288375000      0.342977000
C       -0.649870000     -2.865553000      0.395985000
C        0.401324000     -3.607694000      0.059818000
N       -1.750452000      1.249928000      1.410193000
C       -2.528486000      1.668693000      2.567502000
C        0.727177000     -0.562214000      0.059915000
C        0.980545000      0.073883000     -1.147344000
C        2.191293000      0.677164000     -1.445142000
C        3.208774000      0.655596000     -0.507962000
C        3.004821000      0.025070000      0.706699000
C        1.784222000     -0.577133000      0.959334000
F        0.036920000      0.127713000     -2.089129000
F        1.648063000     -1.184600000      2.142390000
F        3.979759000     -0.004910000      1.607556000
F        4.372496000      1.229862000     -0.773572000
F        2.384514000      1.274838000     -2.614771000
C       -0.953949000      2.354343000      0.885192000
H       -1.844021000      1.971231000      3.361308000
H       -0.248592000      2.687869000      1.648055000
H       -1.584678000      3.205963000      0.593252000
H       -0.396815000      2.026239000      0.010244000
H       -3.132670000      0.835188000      2.924329000
H       -3.192801000      2.516874000      2.355512000
H       -4.093859000      2.049302000      0.363120000
H       -5.380730000      0.907055000     -1.401367000
H       -4.534363000     -1.213182000     -2.366829000
H       -2.424823000     -2.176532000     -1.547773000
H        1.345486000     -3.156642000     -0.228898000
H       -0.911876000     -0.511208000      1.883422000
H       -0.716087000     -1.255916000      1.994692000
H       -1.569490000     -3.383845000      0.662586000
H        0.364645000     -4.691164000      0.048763000

47
ts_f67 
C        1.303788000     -1.133769000     -0.683613000
C        0.972239000      0.213710000     -0.658213000
C        1.959545000      1.049408000     -0.149418000
C        3.186133000      0.604511000      0.305969000
C        3.473582000     -0.748646000      0.251234000
C        2.526930000     -1.622097000     -0.249164000
B       -0.401454000      0.899600000     -1.134399000
F        1.718370000      2.362623000     -0.053386000
F        4.082150000      1.452490000      0.794793000
F        4.643075000     -1.201012000      0.677250000
F        2.793677000     -2.921305000     -0.307596000
F        0.446270000     -2.048002000     -1.153504000
N       -2.925553000     -1.381856000     -0.803013000
C       -2.939090000     -2.812708000     -0.547925000
C       -4.272728000     -0.854137000     -0.939725000
H       -4.780453000     -1.385535000     -1.745423000
H       -3.477994000     -3.319707000     -1.349205000
H       -3.428925000     -3.069720000      0.404377000
H       -1.917908000     -3.192906000     -0.525495000
H       -4.254915000      0.203215000     -1.199142000
H       -4.872328000     -0.974385000     -0.024499000
H       -1.223137000     -0.628232000     -2.156274000
H       -0.671779000     -0.322858000     -2.568924000
C       -3.178582000      1.034278000      1.561624000
C       -2.739158000     -0.435154000      1.605596000
H       -0.892850000     -1.202953000      2.518496000
H       -3.440206000      1.419514000      2.549116000
C       -1.553232000     -0.336652000      2.575846000
H       -1.907555000     -0.255899000      3.604272000
H       -3.494222000     -1.165657000      1.894204000
C       -1.821483000      1.548189000      1.053732000
C       -0.861604000      0.984227000      2.124173000
H       -0.766948000      1.683220000      2.955189000
H        0.139962000      0.810757000      1.735676000
H       -1.742461000      2.624933000      0.921282000
H       -1.231351000     -1.292466000      0.335565000
C       -2.123817000     -0.678403000      0.195122000
C       -1.715481000      0.745505000     -0.272155000
H       -2.529018000      1.121741000     -0.903681000
H       -3.994194000      1.239961000      0.868649000
C       -0.303796000      2.101668000     -2.176070000
H       -0.936389000      1.869712000     -3.038441000
H        0.710000000      2.214147000     -2.567891000
C       -0.783938000      3.444146000     -1.604335000
H       -0.690130000      4.235199000     -2.349115000
H       -1.833361000      3.392960000     -1.309675000
H       -0.205429000      3.742340000     -0.730060000

38
ts_d53 
C        1.219981000      1.452381000     -1.301338000
C        1.583232000      0.306244000     -0.593808000
C        2.949514000      0.128394000     -0.350537000
C        3.908665000      1.046489000     -0.755665000
C        3.510558000      2.174656000     -1.457489000
C        2.164612000      2.371782000     -1.735495000
B        0.564323000     -0.802600000     -0.054190000
C        0.930477000     -1.121443000      1.731531000
C        1.078602000     -0.096837000      2.577304000
N        3.298753000     -1.080876000      0.362158000
C        4.311120000     -0.925433000      1.399104000
C       -0.997173000     -0.413833000     -0.026738000
C       -1.489933000      0.755901000      0.539112000
C       -2.831651000      1.091737000      0.561378000
C       -3.752125000      0.231473000     -0.011005000
C       -3.314098000     -0.946147000     -0.587313000
C       -1.960798000     -1.246626000     -0.583092000
F       -0.651184000      1.623331000      1.118692000
F       -1.615519000     -2.402946000     -1.153316000
F       -4.194842000     -1.776054000     -1.138039000
F       -5.043263000      0.535168000     -0.006095000
F       -3.245164000      2.225019000      1.121373000
C        3.601076000     -2.201030000     -0.534409000
H        4.343822000     -1.837172000      1.996358000
H        4.567867000     -2.048805000     -1.026248000
H        2.822341000     -2.277825000     -1.288098000
H        3.634779000     -3.125532000      0.042862000
H        4.042960000     -0.089701000      2.043879000
H        5.306813000     -0.749209000      0.981183000
H        4.957189000      0.882355000     -0.539631000
H        4.248683000      2.893902000     -1.787494000
H        1.850817000      3.250678000     -2.283957000
H        0.171999000      1.632472000     -1.512619000
H        1.569097000      0.816716000      2.254229000
H        1.959344000     -1.234487000      1.022767000
H        0.730605000     -1.878119000     -0.555692000
H        0.710947000     -0.114174000      3.598104000
H        0.447265000     -2.028879000      2.077433000

39
ts_b73 
C        1.421806000      1.131600000     -0.392512000
C        0.712320000     -0.040173000     -0.168843000
C        1.495873000     -1.146348000      0.131187000
C        2.877057000     -1.118571000      0.197423000
C        3.538024000      0.073247000     -0.043593000
C        2.805533000      1.207324000     -0.338968000
B       -0.901180000     -0.115194000     -0.310195000
N       -3.690485000      0.266566000      0.068895000
C       -3.855299000      1.491532000     -0.718370000
F        0.907644000     -2.323359000      0.393027000
F        3.573633000     -2.213404000      0.489850000
F        4.862899000      0.126747000      0.013692000
F        3.435059000      2.357439000     -0.563976000
F        0.783552000      2.273356000     -0.671771000
C       -4.593597000      0.304525000      1.219521000
C       -1.425869000     -0.180864000      1.504627000
C       -1.178767000      1.140926000      2.217215000
H       -4.385474000      1.188995000      1.820752000
H       -3.560848000      2.348138000     -0.113063000
H       -4.901470000      1.607594000     -1.024720000
H       -3.220412000      1.463600000     -1.596910000
H       -4.449702000     -0.582840000      1.834346000
H       -5.638685000      0.335246000      0.892179000
H       -2.336825000      0.068332000      0.550217000
H       -1.288379000      0.929304000     -0.761104000
H       -0.620462000     -0.893520000      1.662005000
H       -1.982670000      1.852256000      2.010538000
H       -0.253268000      1.599369000      1.867944000
H       -2.275144000     -0.709785000      1.956421000
H       -1.110009000      1.021420000      3.299246000
C       -3.935088000     -0.950901000     -0.733307000
C       -2.838816000     -1.225697000     -1.750157000
C       -1.461530000     -1.411473000     -1.106234000
H       -2.800005000     -0.420854000     -2.488149000
H       -3.976277000     -1.785487000     -0.027558000
H       -1.487018000     -2.297432000     -0.461615000
H       -3.138309000     -2.123011000     -2.298902000
H       -4.921746000     -0.871720000     -1.208705000
H       -0.748972000     -1.657377000     -1.899526000

51
ts_f12 
C       -1.640451000      1.485446000      0.963008000
C       -0.691913000      0.979952000      0.088173000
C       -0.379585000      1.798039000     -0.990433000
C       -0.956040000      3.035716000     -1.202756000
C       -1.894251000      3.503636000     -0.297977000
C       -2.237150000      2.724754000      0.791533000
B        0.060877000     -0.431224000      0.160908000
F        0.495713000      1.364081000     -1.905304000
F       -0.630222000      3.768912000     -2.258258000
F       -2.461001000      4.685882000     -0.477519000
F       -3.132551000      3.168294000      1.663874000
F       -2.014646000      0.794724000      2.045799000
N       -1.779950000     -2.811916000      1.665628000
C       -2.935280000     -2.701234000      2.541471000
C       -1.394518000     -4.204184000      1.508627000
H       -1.190568000     -4.626857000      2.492615000
H       -2.712089000     -3.173145000      3.498762000
H       -3.830801000     -3.186828000      2.124359000
H       -3.163126000     -1.650406000      2.720467000
H       -0.487280000     -4.294938000      0.914227000
H       -2.180386000     -4.810835000      1.034650000
H       -0.363491000     -1.120938000      1.888574000
H        0.052514000     -0.497625000      2.014284000
C       -1.810039000     -3.282456000     -1.691706000
C       -2.849190000     -2.740587000     -0.698925000
H       -3.954884000     -0.854116000     -0.893438000
H       -2.261204000     -3.590904000     -2.636535000
C       -3.438965000     -1.584010000     -1.518862000
H       -4.155029000     -1.958235000     -2.251099000
H       -3.590209000     -3.445986000     -0.324356000
C       -1.046883000     -1.949947000     -1.801041000
C       -2.182415000     -0.994657000     -2.220469000
H       -2.295719000     -1.013893000     -3.304472000
H       -1.999605000      0.039058000     -1.938066000
H       -0.198637000     -1.942109000     -2.480038000
H       -2.472416000     -1.151656000      0.709488000
C       -1.983609000     -2.083875000      0.415345000
C       -0.646289000     -1.763016000     -0.312232000
H        0.044858000     -2.582239000     -0.095809000
H       -1.195548000     -4.095741000     -1.306996000
C        2.495144000     -1.061902000     -0.612570000
C        3.663184000      0.725840000      1.119942000
C        4.460011000     -0.028275000      0.275280000
C        3.873461000     -0.926052000     -0.598245000
F        4.219845000      1.580541000      1.967232000
F        5.774950000      0.107450000      0.306239000
F        4.633488000     -1.646928000     -1.411778000
F        1.996474000     -1.938999000     -1.484624000
C        2.291361000      0.569677000      1.063284000
F        1.563079000      1.306984000      1.908725000
C        1.653870000     -0.323122000      0.208548000

44
ts_g36 
B        0.264386000     -0.621974000      1.124098000
C       -1.223809000     -0.449392000      0.556695000
C       -2.030688000      0.601892000      0.968956000
C       -3.260285000      0.879378000      0.396004000
C       -3.732019000      0.071028000     -0.624718000
C       -2.972362000     -1.004592000     -1.049988000
C       -1.747047000     -1.244008000     -0.450647000
F       -1.635652000      1.410204000      1.957042000
F       -1.055305000     -2.302145000     -0.885741000
F       -3.426031000     -1.792117000     -2.018661000
F       -4.909593000      0.318339000     -1.180735000
F       -3.991888000      1.907208000      0.814370000
N        0.696850000      1.711707000     -0.292120000
C        0.302444000      3.052756000      0.085115000
C        0.129343000      1.343456000     -1.586065000
C       -0.207022000     -2.289021000      2.272895000
C        0.453441000     -1.376594000      3.018252000
H       -0.785601000      3.089840000      0.158356000
H       -0.956755000      1.448170000     -1.545717000
H        0.515064000      1.988615000     -2.388352000
H        0.370708000      0.308344000     -1.824212000
H        0.722720000      3.302398000      1.058753000
H        0.614031000      3.814041000     -0.645263000
H        0.520943000      0.298898000      1.847430000
C        3.266865000     -2.620720000     -0.452848000
H        3.531730000     -3.656488000     -0.622751000
C        4.194395000     -1.635013000     -0.600623000
H        5.219970000     -1.864555000     -0.863691000
C        3.819176000     -0.279460000     -0.438241000
C        4.778326000      0.754641000     -0.575091000
H        5.809850000      0.484730000     -0.765305000
C        4.404404000      2.060063000     -0.460652000
C        2.081228000      1.416293000     -0.218169000
C        2.469041000      0.037688000     -0.132382000
C        1.968159000     -2.301238000     -0.001170000
H        1.296722000     -3.130311000      0.174298000
C        3.041847000      2.393428000     -0.323266000
H        2.751936000      3.434300000     -0.361930000
H        5.138719000      2.851087000     -0.542072000
C        1.552454000     -1.010669000      0.239144000
H       -1.284922000     -2.348857000      2.301786000
H       -0.074693000     -0.695246000      3.670772000
H        0.315368000     -3.081646000      1.765192000
H        1.533217000     -1.388308000      3.091375000

56
ts_h53 
C        3.298388000      0.371521000     -1.232290000
C        2.423486000      0.126275000     -0.183549000
C        3.028722000     -0.300511000      0.991249000
C        4.394103000     -0.465991000      1.138860000
C        5.225342000     -0.205426000      0.063106000
C        4.673513000      0.216311000     -1.131113000
B        0.818275000      0.299609000     -0.356160000
N       -1.798083000      2.618363000     -0.120058000
C       -1.583947000      2.956346000     -1.539469000
F        2.276273000     -0.564595000      2.070412000
F        4.916337000     -0.873396000      2.293538000
F        6.539414000     -0.359528000      0.179420000
F        5.466754000      0.471297000     -2.168783000
F        2.841946000      0.783890000     -2.419016000
C       -1.649315000      3.794742000      0.726889000
C        0.216487000      1.227043000      1.082223000
C        1.018032000      2.196952000      1.554816000
H       -0.639435000      4.184727000      0.596827000
H       -1.660889000      2.057804000     -2.142152000
H       -0.579254000      3.364036000     -1.647957000
H       -2.319577000      3.697457000     -1.864406000
H       -1.784371000      3.513727000      1.770144000
H       -2.363298000      4.577724000      0.459303000
H       -0.325264000      0.647065000      1.828483000
H        0.572188000      0.927298000     -1.348869000
H        1.611722000      2.802640000      0.873357000
H        1.152609000      2.402298000      2.613513000
H       -0.644675000      1.772421000      0.271665000
C       -4.112955000      2.315021000      0.813386000
C       -2.997062000      1.857746000      0.126254000
C       -2.974954000      0.531125000     -0.286305000
C       -3.975197000     -0.382279000      0.011236000
C       -5.077319000      0.094953000      0.711781000
[truncated: 97,840 more chars]
